# Supplementary material for: Fibrous network nature of plant cell walls enables tunable mechanics for development
Source: Nat Commun. 2025 Aug 14;16:7565. doi: 10.1038/s41467-025-62844-1 (PMC12354786; doi:10.1038/s41467-025-62844-1)
Supplement: Supplementary file 6 — Supplementary Software 1 [file 41467_2025_62844_MOESM6_ESM.zip]

Archive with 3 entries (2 files):
- Supplementary Software 1/
- Supplementary Software 1/CellularStructureSimulation_final.cae
- __MACOSX/Supplementary Software 1/._CellularStructureSimulation_final.cae
