# Supplementary material for: Fibrous network nature of plant cell walls enables tunable mechanics for development
Source: Nat Commun. 2025 Aug 14;16:7565. doi: 10.1038/s41467-025-62844-1 (PMC12354786; doi:10.1038/s41467-025-62844-1)
Supplement: Supplementary file 7 — Supplementary Software 2 [file 41467_2025_62844_MOESM7_ESM.zip]

Archive with 5 entries (4 files):
- Supplementary Software 2/
- Supplementary Software 2/Uniaxial_affineIsotropicNetwork_Final.m
- __MACOSX/Supplementary Software 2/._Uniaxial_affineIsotropicNetwork_Final.m
- Supplementary Software 2/FiveBeamModel_final.m
- __MACOSX/Supplementary Software 2/._FiveBeamModel_final.m
