# Supplementary material for: Fibrous network nature of plant cell walls enables tunable mechanics for development
Source: Nat Commun. 2025 Aug 14;16:7565. doi: 10.1038/s41467-025-62844-1 (PMC12354786; doi:10.1038/s41467-025-62844-1)
Supplement: Supplementary file 7 — Supplementary Software 2 [file 41467_2025_62844_MOESM7_ESM.zip › Supplementary Software 2/Uniaxial_affineIsotropicNetwork_Final.m]

% deformation gradient A = [1+e1 0, 0 1-e2] correct one
min = 0;
max = 4;
n = 101; 
strain1_array = linspace(min,max,n); %strain array
strain2_array = zeros(n,1);
stress11 = zeros(n,1);
stress22 = zeros(n,1);
stress12 = zeros(n,1);

syms theta

    for i = 2:n
    e1 = strain1_array(i);
    e2 = 0;
    e2_t = 0.001;
    sigma22 = 1;
    sigma11 = 1;
    
    while sigma22 > 1e-10 % loop until find strain tensor that stress component close to 0
    lmbda = sqrt((1+e1)^2*cos(theta)^2+(1-e2)^2*sin(theta)^2); % fiber stretch ratio
    detA = (1+e1)*(1-e2); 
    lmbda_t = sqrt((1+e1)^2*cos(theta)^2+(1-e2_t)^2*sin(theta)^2); % fiber stretch ratio iteration
    detA_t = (1+e1)*(1-e2_t);
    s12 = matlabFunction((lmbda-1)*(1+e1)*(1-e2)*sin(theta)*cos(theta)/lmbda/detA); %stress conponent s12
    s11 = matlabFunction((lmbda-1)*(1+e1)^2*cos(theta)^2/lmbda/detA); %stress conponent s11
    s22 = matlabFunction((lmbda-1)*(1-e2)^2*sin(theta)^2/lmbda/detA); %stress conponent s22
    s22_t = matlabFunction((lmbda_t-1)*(1-e2_t)^2*sin(theta)^2/lmbda_t/detA_t); %%stress conponent iteration s12

    sigma12 = integral(s12,0,pi);
    sigma11 = integral(s11,0,pi);
    sigma22 = integral(s22,0,pi);
    sigma22_t = integral(s22_t,0,pi);
    
    e2_t2 = e2_t-sigma22_t*(e2_t-e2)/(sigma22_t-sigma22);
    
    e2 = e2_t;
    e2_t = e2_t2;
    end
    
    strain2_array(i) = e2;
    stress11(i) = sigma11;
    stress12(i) = sigma12;
    stress22(i) = sigma22;
    
    end
  stretch_a = strain1_array+1; 
stretch_t = -strain2_array+1;  

%%
stress11_c = stress11;
stress11 = stress11_c.*stretch_t;
E = diff(stress11)./diff(stretch_a');
v = -diff(log(stretch_t'))./diff(log(stretch_a));

figure;hold on
yyaxis left
plot(stretch_a,stress11,'LineWidth',0.75)

yyaxis right
plot(stretch_a(2:end),E,'LineWidth',0.75)

yyaxis left
xlabel('Axial stretch')
ylabel('Force')
yyaxis right
ylabel('Tangent stiffness')

ax = gca;
ax.FontSize = 16;
ax.LineWidth = 0.75;
box on

%%
figure;hold on
yyaxis left
plot(stretch_a,stretch_t,'LineWidth',0.75)

yyaxis right
plot(stretch_a(2:end),v,'LineWidth',0.75)

yyaxis left
xlabel('Axial stretch')
ylabel('Transverse stretch')
yyaxis right
ylabel("Incremental Poisson's ratio")

ax = gca;
ax.FontSize = 16;
ax.LineWidth = 0.75;
box on
