# Supplementary material for: Fibrous network nature of plant cell walls enables tunable mechanics for development
Source: Nat Commun. 2025 Aug 14;16:7565. doi: 10.1038/s41467-025-62844-1 (PMC12354786; doi:10.1038/s41467-025-62844-1)
Supplement: Supplementary file 7 — Supplementary Software 2 [file 41467_2025_62844_MOESM7_ESM.zip › Supplementary Software 2/FiveBeamModel_final.m]

%% incremental cyclic test
clear variables
theta_0 = 1.3*pi/4; % initial angle

l_b0 = 10; %intial bending beam length
l_s0 = l_b0/2/sin(theta_0); %intial side beam length

k_s = 100; %stretching beam stretch stiffness
k_b = 1; %bending beam bending stifness
k_c =36;%connector stiffness
D = 24;%connector slide resistance

% k_s1 = 1/(1/k_s+1/k_c);
% k_s2 = 1/(1/k_s+1/k_c+1/D);

 max_load = [0.2 2 5 10 20 40 60 80]; % for each loading unloading cycle, maximum force
previous_maxLoad = [0.2 0.2 2 5 10 20 40 60];


M = length(max_load);
load = zeros(M,1);
strain_load = zeros(M,1); % for recording strain at maximum loading in each cycle
strain_unload = zeros(M,1); % for recording unloading residual strain

theta_00 = theta_0; % initial angle
l_b00 = l_b0; %intial bending beam length
l_s00 = l_s0; %intial side beam length

%E_1 = zeros(M,1); % each cycle intial modulus
E_2 = zeros(M,1); % modulus before near to the unload point
E_3 = zeros(M,1); % modulus after near to the unload point
%E_4 = zeros(M,1); % modulus near to the zero force point
stretch_peak = zeros(M,1);


for j = 1:M %loop for each loading cycle
    
    Load = [0:max_load(j)/1000:max_load(j)-max_load(j)/1000 max_load(j):-max_load(j)/1000:0];%0:0.05:20;% %incremental force

    N = length(Load);

    theta_t = theta_00; % initialize theta
    L_st = l_s00;% initialize stretching beam length 
    L_bt = l_b00;% initialize bending beam length

    dL_st = 0; % change of streching beam length 
    dL_bt = 0; % change of bending beam length 


    Theta = zeros(N,1);
    Fs = zeros(N,1);
    Fb = zeros(N,1);
    L_b = zeros(N,1);
    L_s = zeros(N,1);
    dtheta_t = zeros(N,1);
    dFs_t = zeros(N,1);
    dFb_t = zeros(N,1);
    exx_t = zeros(N,1);
    eyy_t = zeros(N,1);

    Theta(1) = theta_00;
    L_b(1) = l_b00;
    L_s(1) = l_s00;
    exx_t(1) = l_s00/l_s0.*cos(theta_00)./cos(theta_0)-1;
    eyy_t(1) = (l_b00-l_b0)./l_b0;
    %Load =0: 0.05:20;

    for i = 2:N%: N+1 % loop for each incremental force loading
        dF = Load(i)-Load(i-1); %incremental force
        theta_t = theta_t + dtheta_t(i-1); %update current angle
        L_st = L_st + dL_st; %update current stretching beam length
        L_bt = L_bt - dL_bt; %update current bending beam length

        syms dtheta dFs dFb
        
        if dF<0 || Load(i)< previous_maxLoad(j) 
            
             eqns = [0 == dFs*2*cos(theta_t)-2*Fs(i-1)*sin(theta_t)*dtheta-dF, 0 == dF*tan(theta_t)+Load(i-1)/cos(theta_t)^2*dtheta-dFb,... %solve for dFs, dFb, and dtheta
                 (dFs/k_s+dFs/k_c)*2*sin(theta_t)+2*L_st*cos(theta_t)*dtheta == -dFb/k_b-dFb/(k_c)];

             vars = [dtheta dFs dFb];
            [dtheta_t(i),dFs_t(i),dFb_t(i)] = vpasolve(eqns, vars);
            
            dL_st = dFs_t(i)/k_s+dFs_t(i)/k_c;%+dFs_t(i)/(k_c*3);
            dL_bt = dFb_t(i)/k_b+dFb_t(i)/(k_c);
        else     
             eqns = [0 == dFs*2*cos(theta_t)-2*Fs(i-1)*sin(theta_t)*dtheta-dF, 0 == dF*tan(theta_t)+Load(i-1)/cos(theta_t)^2*dtheta-dFb,... %solve for dFs, dFb, and dtheta
             (dFs/k_s+dFs/k_c+dFs/D)*2*sin(theta_t)+2*L_st*cos(theta_t)*dtheta == -dFb/k_b-dFb/(k_c)-dFb/D];

            vars = [dtheta dFs dFb];
            [dtheta_t(i),dFs_t(i),dFb_t(i)] = vpasolve(eqns, vars);
            dL_st = dFs_t(i)/k_s+dFs_t(i)/k_c+dFs_t(i)/D;%+dFs_t(i)/k_c; % change of the stretching beam
             dL_bt = dFb_t(i)/k_b+dFb_t(i)/k_c+dFb_t(i)/D;%+dFb_t(i)/k_c; % change of the bending beam
        
            if Fs(i-1)+dFs_t(i)< 1
                
            
            
                eqns = [0 == dFs*2*cos(theta_t)-2*Fs(i-1)*sin(theta_t)*dtheta-dF, 0 == dF*tan(theta_t)+Load(i-1)/cos(theta_t)^2*dtheta-dFb,... %solve for dFs, dFb, and dtheta
                 (dFs/k_s+dFs/k_c)*2*sin(theta_t)+2*L_st*cos(theta_t)*dtheta == -dFb/k_b-dFb/(k_c)];

                vars = [dtheta dFs dFb];
                [dtheta_t(i),dFs_t(i),dFb_t(i)] = vpasolve(eqns, vars);
                
                dL_st = dFs_t(i)/k_s+dFs_t(i)/k_c;%+dFs_t(i)/(k_c*3);
                dL_bt = dFb_t(i)/k_b+dFb_t(i)/(k_c);
            
            end
        end

        Fs(i) = Fs(i-1)+dFs_t(i); %record current force in stretching beam 
        Fb(i) = Fb(i-1)+dFb_t(i); %record current force in bending beam
        L_b(i) = L_b(i-1)-dL_bt; %record current bending beam length
        L_s(i) = L_s(i-1)+dL_st; %record current stretching beam length
        Theta(i) = Theta(i-1)+dtheta_t(i); %recording current angle
        
        exx_t(i) = exx_t(i-1)+(2*dL_st*cos(Theta(i))-2*L_s(i)*sin(Theta(i))*dtheta_t(i))/2/l_s0/cos(theta_0);
        eyy_t(i) = eyy_t(i-1)-dL_bt/l_b0;
        
        
    end
    
theta_00 = Theta(end);
l_b00 = L_b(end);
l_s00 = L_s(end);

    eyy = (L_b-l_b0)./l_b0;
    exx = L_s./l_s0.*cos(Theta)./cos(theta_0)-1;


    figure(201);hold on;plot(exx+1,eyy+1,'LineWidth',0.75)
    xlabel('Axial Stretch')
    ylabel('Transverse Stretch')
    set(gca, 'FontSize', 18, 'LineWidth', 0.75);
    box on

    figure(202);hold on;plot(exx+1,Load,'LineWidth',0.75)
    xlabel('Axial Strain')
    ylabel('Load')
    set(gca, 'FontSize', 18, 'LineWidth', 0.75);
    box on
    
    load(j)=Load((end+1)/2);
    strain_load(j)=exx((end+1)/2);
    strain_unload(j)=exx(end);
     
    stiffness_change = diff(Load')./diff(exx);
    [M,I]=max(exx);
    E_2(j) = stiffness_change(I-1);
    E_3(j) = stiffness_change(I);
    stretch_peak(j)=M+1;
end

figure(199);plot(stretch_peak,E_2,'o');
hold on;plot(stretch_peak,E_3,'^');

recovery = (strain_load-strain_unload)./strain_load*100;

figure(32);hold on;plot(strain_load+1,recovery,'p','MarkerSize',10)
ylim([0,100])
xlabel('Axial Stretch')
ylabel('Recovery - %')
set(gca, 'FontSize', 18, 'LineWidth', 0.75);

figure(33);hold on;plot(load,strain_unload+1,'p','MarkerSize',10)
xlabel('Cyclic max force')
ylabel('Residual stretch')
set(gca, 'FontSize', 18, 'LineWidth', 0.75);

%% monotonic test

clear variables
theta_0 = 1.2*pi/4;% 1.2   1.3*pi/4; % initial angle

l_b0 = 10;%10; %intial bending beam length
l_s0 = l_b0/2/sin(theta_0); %intial side beam length

k_s =100;
k_b = 1;
k_c = 15;
D = 10;

max_load = 100; % for each loading unloading cycle, maximum force
previous_maxLoad = 0;%1;

M = length(max_load);
load = zeros(M,1);
strain_load = zeros(M,1); % for recording strain at maximum loading in each cycle
strain_unload = zeros(M,1); % for recording unloading residual strain

theta_00 = theta_0; % initial angle
l_b00 = l_b0; %intial bending beam length
l_s00 = l_s0; %intial side beam length

    
    %Load = [0:max_load(j)/50:max_load(j)-max_load(j)/50 max_load(j):-max_load(j)/50:0];%0:0.05:20;% %incremental force
    Load = [0:max_load/2000:max_load];% monotonic force
    N = length(Load);

    theta_t = theta_00; % initialize theta
    L_st = l_s00;% initialize stretching beam length 
    L_bt = l_b00;% initialize bending beam length

    dL_st = 0; % change of streching beam length 
    dL_bt = 0; % change of bending beam length 


    Theta = zeros(N,1);
    Fs = zeros(N,1);
    Fb = zeros(N,1);
    L_b = zeros(N,1);
    L_s = zeros(N,1);
    dtheta_t = zeros(N,1);
    dFs_t = zeros(N,1);
    dFb_t = zeros(N,1);
    exx_t = zeros(N,1);
    eyy_t = zeros(N,1);

    Theta(1) = theta_00;
    L_b(1) = l_b00;
    L_s(1) = l_s00;
    exx_t(1) = l_s00/l_s0.*cos(theta_00)./cos(theta_0)-1;
    eyy_t(1) = (l_b00-l_b0)./l_b0;
    %Load =0: 0.05:20;

    for i = 2:N%: N+1 % loop for each incremental force loading
        dF = Load(i)-Load(i-1); %incremental force
        theta_t = theta_t + dtheta_t(i-1); %update current angle
        L_st = L_st + dL_st; %update current stretching beam length
        L_bt = L_bt - dL_bt; %update current bending beam length

        
        syms dtheta dFs dFb
         eqns = [0 == dFs*2*cos(theta_t)-2*Fs(i-1)*sin(theta_t)*dtheta-dF, 0 == dF*tan(theta_t)+Load(i-1)/cos(theta_t)^2*dtheta-dFb,... %solve for dFs, dFb, and dtheta
             (dFs/k_s+dFs/k_c+dFs/D)*2*sin(theta_t)+2*L_st*cos(theta_t)*dtheta == -dFb/k_b-dFb/(k_c)-dFb/D];
        vars = [dtheta dFs dFb];
        [dtheta_t(i),dFs_t(i),dFb_t(i)] = vpasolve(eqns, vars);

        dL_st = dFs_t(i)/k_s+dFs_t(i)/k_c+dFs_t(i)/D;%+dFs_t(i)/k_c; % change of the stretching beam
        dL_bt = dFb_t(i)/k_b+dFb_t(i)/k_c+dFb_t(i)/D;%+dFb_t(i)/k_c; % change of the bending beam

        if dF<0 || Load(i)< previous_maxLoad
            
             eqns = [0 == dFs*2*cos(theta_t)-2*Fs(i-1)*sin(theta_t)*dtheta-dF, 0 == dF*tan(theta_t)+Load(i-1)/cos(theta_t)^2*dtheta-dFb,... %solve for dFs, dFb, and dtheta
                 (dFs/k_s+dFs/k_c)*2*sin(theta_t)+2*L_st*cos(theta_t)*dtheta == -dFb/k_b-dFb/(k_c)];

             vars = [dtheta dFs dFb];
            [dtheta_t(i),dFs_t(i),dFb_t(i)] = vpasolve(eqns, vars);
            
            dL_bt = dFb_t(i)/k_b+dFb_t(i)/(k_c);
            dL_bt = dFb_t(i)/k_b;
        end

        Fs(i) = Fs(i-1)+dFs_t(i); %record current force in stretching beam 
        Fb(i) = Fb(i-1)+dFb_t(i); %record current force in bending beam
        L_b(i) = L_b(i-1)-dL_bt; %record current bending beam length
        L_s(i) = L_s(i-1)+dL_st; %record current stretching beam length
        Theta(i) = Theta(i-1)+dtheta_t(i); %recording current angle
        
        exx_t(i) = exx_t(i-1)+(2*dL_st*cos(Theta(i))-2*L_s(i)*sin(Theta(i))*dtheta_t(i))/2/l_s0/cos(theta_0);
        eyy_t(i) = eyy_t(i-1)-dL_bt/l_b0;
        
    end
    
theta_00 = Theta(end);
l_b00 = L_b(end);
l_s00 = L_s(end);

    eyy = (L_b-l_b0)./l_b0;
    exx = L_s./l_s0.*cos(Theta)./cos(theta_0)-1;


    figure(301);hold on;plot(exx+1,eyy+1,'LineWidth',2)
    xlim([1,inf])
    xlabel('Axial stretch')
    ylabel('Transverse Stretch')
    set(gca, 'FontSize', 18, 'LineWidth', 0.75);
    box on

    
    figure(302);hold on;plot(exx+1,Load,'LineWidth',2)
    xlim([1,inf])
    xlabel('Axial stretch')
    ylabel('Force')
    set(gca, 'FontSize', 18, 'LineWidth', 0.75);
    box on
    
    
    

stretch_a = exx+1; 
stretch_t = eyy+1;
E = diff(Load')./diff(stretch_a);
v = -diff(log(stretch_t))./diff(log(stretch_a));

% figure(1);hold on;plot(stretch_a,Load,'LineWidth',2)
% xlabel('Axial stretch')
% ylabel('Force')
% xlim([1,inf])
% ax = gca;
% ax.FontSize = 16;
% ax.LineWidth = 0.75;
% box on

figure(2);hold on;plot(stretch_a(1:end-1),E,'LineWidth',2)
xlabel('Axial stretch')
ylabel('Tangent stiffness')
xlim([1,inf])
ax = gca;
ax.FontSize = 16;
ax.LineWidth = 0.75;
box on

% figure(3);hold on;plot(stretch_a,stretch_t,'LineWidth',2)
% xlabel('Axial stretch')
% ylabel('Transverse stretch')
% xlim([1,Inf])
% ax = gca;
% ax.FontSize = 16;
% ax.LineWidth = 0.75;
% box on

figure(4);hold on;plot(stretch_a(1:end-1),v,'LineWidth',2)
xlabel('Axial stretch')
ylabel("Incremental Poisson's ratio")
xlim([1,Inf])
ax = gca;
ax.FontSize = 16;
ax.LineWidth = 0.75;
box on

dv = diff(v)./diff(exx(1:end-1));
dE = diff(E)./diff(exx(1:end-1));

% figure;plot(exx(1:end-2),dv);
% figure;plot(exx(1:end-2),dE)
% eyy =  L_s.*(sin(2*Theta))./l_0-1;

E_intial = E(1)
E_end = E(end)
[~, index_v] = min(abs(dv - 0));
v_intial = v(1)
v_max = max(v)%v(index_v)


stretch_a = exx+1; 
stretch_t = eyy+1;
E = diff(Load')./diff(stretch_a);
v = -diff(log(stretch_t))./diff(log(stretch_a));
