# Supplementary material for: Fibrous network nature of plant cell walls enables tunable mechanics for development
Source: Nat Commun. 2025 Aug 14;16:7565. doi: 10.1038/s41467-025-62844-1 (PMC12354786; doi:10.1038/s41467-025-62844-1)
Supplement: Supplementary file 10 — Source Data [file 41467_2025_62844_MOESM10_ESM.xlsx]

## Sheet: Figure 1d-g
force measuremen raw data		strain measurement raw data						sample width
Time Elapsed	force - mN	Time [s]	Surface component 2.epsX.avg [%]	Surface component 2.epsY.avg [%]	Surface component 2.eps1.avg [%]	Surface component 2.eps2.avg [%]	Surface component 2.epsXY.avg []	410um
00:00:00	0.019	0	0	0	0	0	0
00:00:00.100000	0.019	1	-0.398721	0.212298	0.532702	-0.719125	2.4e-05
00:00:00.201000	0.018	2	-0.148257	-0.066625	0.245575	-0.460457	-0.00055
00:00:00.301000	0.018	3	-0.276246	-0.656184	0.50938	-1.44181	-0.000607
00:00:00.401000	0.018	4	1.32818	1.411	4.47321	-1.73402	0.009424
00:00:00.505000	0.018	5	-4.75293	1.37176	6.8469	-10.2281	0.010964
00:00:00.601000	0.019	6	0.149292	-0.190143	0.421376	-0.462228	-7.6e-05
00:00:00.710000	0.019	7	0.194655	0.048428	0.543823	-0.30074	0.000652
00:00:00.804000	0.019	8	0.200038	-0.110722	0.59475	-0.505433	0.001357
00:00:00.902000	0.019	9	0.145128	-0.052878	0.768977	-0.676727	0.00014
00:00:00.992000	0.019	10	-0.030676	-0.141799	0.806502	-0.978978	0.000966
00:00:01.102000	0.019	11	1.01693	-0.239083	1.91776	-1.13992	-0.001646
00:00:01.202000	0.019	12	0.608581	-0.164106	1.05259	-0.608118	0.001417
00:00:01.303000	0.019	13	0.491587	-0.091267	1.32447	-0.924151	0.003824
00:00:01.386000	0.021	14	0.820817	-0.140025	1.23878	-0.557989	0.002661
00:00:01.513000	0.021	15	1.35316	-0.484595	1.79579	-0.927226	0.003963
00:00:01.607000	0.021	16	0.935607	-0.218828	1.16857	-0.451791	-0.000481
00:00:01.703000	0.021	17	1.12624	-0.16071	1.22071	-0.255184	0.000113
00:00:01.796000	0.022	18	1.22371	-0.205343	1.33613	-0.317759	-9.4e-05
00:00:01.908000	0.022	19	1.34532	-0.165777	1.46052	-0.280985	0.000268
00:00:02.003000	0.022	20	1.43107	-0.170262	1.57376	-0.312945	0.000371
00:00:02.103000	0.022	21	1.59251	-0.194573	1.67411	-0.276167	-0.000231
00:00:02.195000	0.023	22	1.65114	-0.131305	1.77173	-0.251895	-3.7e-05
00:00:02.304000	0.023	23	1.73491	-0.226122	1.84775	-0.338963	0.000246
00:00:02.404000	0.023	24	1.99011	-0.171394	2.12167	-0.302954	0.000226
00:00:02.504000	0.023	25	2.06397	-0.341005	2.15119	-0.428226	0.000783
00:00:02.601000	0.022	26	2.18335	-0.262645	2.25762	-0.336921	0.000396
00:00:02.711000	0.022	27	2.28968	-0.252023	2.35817	-0.320513	0.000165
00:00:02.807000	0.022	28	2.38128	-0.230985	2.47238	-0.322076	0.001187
00:00:02.904000	0.022	29	2.55833	-0.270506	2.63462	-0.346795	0.000728
00:00:02.996000	0.024	30	2.64297	-0.310117	2.71674	-0.38389	0.000984
00:00:03.106000	0.024	31	2.78301	-0.241228	2.85422	-0.312434	0.000301
00:00:03.204000	0.024	32	2.82786	-0.351339	2.90766	-0.431131	0.000557
00:00:03.304000	0.024	33	3.01964	-0.306656	3.09013	-0.377147	0.000784
00:00:03.390000	0.024	34	3.11173	-0.361759	3.17149	-0.421512	0.001209
00:00:03.505000	0.024	35	3.24123	-0.422702	3.31358	-0.495053	0.001334
00:00:03.610000	0.024	36	3.34323	-0.319476	4.21119	-1.18744	0.019078
00:00:03.705000	0.024	37	3.4925	-0.411067	3.54525	-0.463817	0.001569
00:00:03.799000	0.025	38	3.61083	-0.445047	3.67521	-0.509429	0.001569
00:00:03.910000	0.025	39	3.75108	-0.506475	3.80547	-0.560873	0.00168
00:00:04.006000	0.025	40	3.90235	-0.549417	3.95409	-0.601157	0.001643
00:00:04.106000	0.025	41	4.04477	-0.515111	4.1011	-0.571438	0.001894
00:00:04.196000	0.025	42	4.13458	-0.529283	4.18935	-0.584057	0.001853
00:00:04.306000	0.025	43	4.28833	-0.625162	4.39393	-0.730761	0.002235
00:00:04.406000	0.025	44	4.32681	-0.62258	4.38806	-0.683826	0.001809
00:00:04.506000	0.025	45	4.52754	-0.693591	4.58223	-0.748278	0.002404
00:00:04.589000	0.025	46	4.65101	-0.68813	4.70852	-0.745643	0.002524
00:00:04.684000	0.025	47	4.78771	-0.706613	4.84114	-0.760037	0.002815
00:00:04.810000	0.025	48	4.93859	-0.691498	4.99877	-0.751678	0.00277
00:00:04.904000	0.025	49	5.08248	-0.745084	5.1338	-0.796401	0.002839
00:00:04.999000	0.026	50	5.22556	-0.760209	5.28507	-0.819719	0.003312
00:00:05.093000	0.026	51	5.3971	-0.83481	5.43506	-0.87277	0.003
00:00:05.207000	0.026	52	5.50368	-0.892408	5.56021	-0.948939	0.003495
00:00:05.298000	0.026	53	5.65807	-0.922699	5.71281	-0.977435	0.00355
00:00:05.392000	0.026	54	5.79222	-0.90208	5.845	-0.95486	0.003689
00:00:05.487000	0.026	55	5.94855	-1.00462	6.0038	-1.05987	0.003989
00:00:05.608000	0.026	56	6.08399	-1.03458	6.138	-1.08859	0.004069
00:00:05.707000	0.026	57	6.2461	-0.988495	6.79512	-1.53752	0.017075
00:00:05.802000	0.027	58	6.31618	-0.963868	7.65234	-2.30002	0.033377
00:00:05.897000	0.027	59	6.63924	-1.15237	6.69428	-1.2074	0.004837
00:00:06.009000	0.027	60	6.72106	-1.19462	6.78365	-1.25721	0.005163
00:00:06.101000	0.027	61	6.81903	-1.25326	6.87451	-1.30874	0.00477
00:00:06.196000	0.03	62	6.80778	-1.33689	6.96011	-1.48922	0.005089
00:00:06.291000	0.03	63	7.13984	-1.31932	7.19462	-1.37411	0.004935
00:00:06.410000	0.03	64	7.27047	-1.44369	7.32952	-1.50274	0.00542
00:00:06.495000	0.03	65	7.3628	-1.45392	7.43982	-1.53093	0.006007
00:00:06.590000	0.033	66	7.52888	-1.53982	7.59747	-1.60841	0.005982
00:00:06.684000	0.033	67	7.6262	-1.61093	7.69515	-1.67989	0.006005
00:00:06.810000	0.033	68	7.82402	-1.67045	7.92954	-1.77597	0.006563
00:00:06.905000	0.033	69	7.93743	-1.69296	8.0033	-1.75884	0.006262
00:00:06.999000	0.034	70	8.058	-1.7989	8.11873	-1.85963	0.006135
00:00:07.094000	0.034	71	8.16334	-1.88215	8.24803	-1.96684	0.007115
00:00:07.211000	0.034	72	8.29405	-1.91667	8.3718	-1.99442	0.007319
00:00:07.298000	0.034	73	8.43358	-1.94714	8.51711	-2.03066	0.007442
00:00:07.393000	0.033	74	8.56297	-1.99767	8.64379	-2.0785	0.007241
00:00:07.487000	0.033	75	8.74547	-1.99679	8.836	-2.08731	0.007676
00:00:07.612000	0.033	76	8.83719	-2.17397	8.92678	-2.26356	0.007824
00:00:07.696000	0.033	77	8.96883	-2.20019	9.05116	-2.28252	0.007992
00:00:07.803000	0.033	78	9.12808	-2.2129	9.22631	-2.31114	0.008518
00:00:07.898000	0.033	79	9.15813	-2.32498	9.25138	-2.41823	0.008363
00:00:08.012000	0.033	80	9.38227	-2.36189	9.48706	-2.46668	0.009248
00:00:08.103000	0.033	81	9.42312	-2.4461	9.5114	-2.53439	0.008593
00:00:08.198000	0.034	82	9.52802	-2.55159	9.6189	-2.64247	0.008912
00:00:08.292000	0.034	83	9.70155	-2.63319	9.78819	-2.71983	0.009023
00:00:08.402000	0.034	84	9.80745	-2.64129	9.91856	-2.75241	0.009686
00:00:08.496000	0.034	85	9.91538	-2.7492	10.0152	-2.84901	0.009639
00:00:08.591000	0.035	86	9.99829	-2.8359	10.0984	-2.93598	0.009716
00:00:08.685000	0.035	87	10.195	-2.84604	10.3197	-2.97069	0.010777
00:00:08.811000	0.035	88	10.3372	-2.90045	10.4421	-3.00541	0.009917
00:00:08.906000	0.035	89	10.3435	-2.99169	10.6699	-3.3181	0.0192
00:00:09	0.036	90	10.5967	-3.10992	10.6964	-3.20962	0.010357
00:00:09.096000	0.036	91	10.6748	-3.1959	10.7794	-3.30049	0.010657
00:00:09.206000	0.036	92	10.8289	-3.29364	10.9414	-3.40614	0.011184
00:00:09.301000	0.036	93	10.9041	-3.34368	11.0291	-3.4687	0.011711
00:00:09.397000	0.038	94	11.0971	-3.42598	11.2049	-3.53376	0.011228
00:00:09.492000	0.038	95	11.1662	-3.52643	11.279	-3.63925	0.011617
00:00:09.603000	0.038	96	11.2639	-3.60453	11.3831	-3.72367	0.01192
00:00:09.698000	0.038	97	11.3729	-3.6636	11.4828	-3.7735	0.011532
00:00:09.793000	0.039	98	11.423	-3.74433	11.5515	-3.87281	0.01232
00:00:09.887000	0.039	99	11.5413	-3.83756	11.6694	-3.96565	0.012567
00:00:10.013000	0.039	100	11.5886	-3.94538	11.7336	-4.09039	0.013316
00:00:10.108000	0.039	101	11.7688	-4.03183	11.8965	-4.15947	0.012765
00:00:10.203000	0.041	102	11.8602	-4.13092	11.9868	-4.25748	0.012734
00:00:10.297000	0.041	103	12.0457	-4.18589	12.1816	-4.32182	0.013306
00:00:10.408000	0.041	104	12.1158	-4.35904	12.2581	-4.50135	0.013589
00:00:10.502000	0.041	105	12.2904	-4.4493	12.4232	-4.5821	0.01356
00:00:10.596000	0.043	106	12.3635	-4.55007	12.5067	-4.69326	0.014163
00:00:10.690000	0.043	107	12.5118	-4.58748	12.6715	-4.74711	0.014568
00:00:10.801000	0.043	108	12.616	-4.69701	12.7634	-4.84439	0.014451
00:00:10.896000	0.043	109	12.7427	-4.82153	12.9239	-5.00272	0.015843
00:00:10.991000	0.047	110	12.848	-4.8843	13.0034	-5.03971	0.014982
00:00:11.101000	0.047	111	12.883	-4.97841	13.0501	-5.14544	0.01561
00:00:11.211000	0.047	112	12.8992	-5.11362	13.0528	-5.26731	0.014907
00:00:11.305000	0.047	113	13.0403	-5.19715	13.2026	-5.35939	0.015649
00:00:11.401000	0.051	114	13.2233	-5.37077	13.3982	-5.54574	0.01609
00:00:11.495000	0.051	115	13.262	-5.43819	13.4297	-5.60595	0.016213
00:00:11.606000	0.051	116	13.2486	-5.53066	13.4676	-5.74971	0.015629
00:00:11.700000	0.051	117	13.4473	-5.46828	14.0842	-6.10527	0.034397
00:00:11.794000	0.055	118	13.6098	-5.69072	13.8611	-5.942	0.020055
00:00:11.889000	0.055	119	13.6909	-5.8195	13.8652	-5.99382	0.0168
00:00:11.999000	0.055	120	13.7531	-5.89853	13.9324	-6.07784	0.017211
00:00:12.110000	0.055	121	13.9465	-5.98664	14.1297	-6.16983	0.01772
00:00:12.204000	0.056	122	13.9834	-6.16635	14.1502	-6.33316	0.01684
00:00:12.298000	0.056	123	14.149	-6.28562	14.3282	-6.46482	0.017573
00:00:12.409000	0.056	124	14.1748	-6.34675	14.347	-6.51887	0.017307
00:00:12.504000	0.056	125	14.3662	-6.5101	14.542	-6.68596	0.017691
00:00:12.598000	0.056	126	14.415	-6.53017	14.621	-6.73618	0.018708
00:00:12.693000	0.056	127	14.5304	-6.74385	14.7089	-6.92239	0.01806
00:00:12.803000	0.056	128	14.6721	-6.85318	14.8547	-7.0358	0.018517
00:00:12.897000	0.056	129	14.7261	-6.95826	14.9164	-7.14854	0.018891
00:00:12.992000	0.055	130	14.7938	-7.04006	14.9863	-7.23254	0.018785
00:00:13.102000	0.055	131	14.8822	-7.1958	15.0772	-7.39083	0.019313
00:00:13.214000	0.055	132	14.932	-7.33539	15.1598	-7.56319	0.02044
00:00:13.308000	0.055	133	15.0822	-7.48013	15.2986	-7.69657	0.020103
00:00:13.403000	0.057	134	15.1558	-7.54511	15.3611	-7.7504	0.020232
00:00:13.497000	0.057	135	15.3053	-7.72727	15.5128	-7.93478	0.02024
00:00:13.591000	0.057	136	15.2956	-7.82571	15.507	-8.0371	0.02042
00:00:13.702000	0.057	137	15.4977	-7.93329	15.7152	-8.15074	0.021258
00:00:13.796000	0.059	138	15.5573	-8.03179	15.7711	-8.24565	0.020667
00:00:13.890000	0.059	139	15.7052	-8.23371	15.9237	-8.45223	0.021371
00:00:13.984000	0.059	140	15.6918	-8.20076	15.9053	-8.41435	0.021265
00:00:14.111000	0.059	141	15.8129	-8.36014	16.0403	-8.58749	0.021505
00:00:14.205000	0.061	142	15.9041	-8.56973	16.1315	-8.79712	0.021933
00:00:14.300000	0.061	143	15.9047	-8.71196	16.1359	-8.94316	0.022275
00:00:14.394000	0.061	144	15.9534	-8.83451	16.1704	-9.05148	0.021652
00:00:14.505000	0.061	145	16.0607	-9.00017	16.309	-9.24845	0.023197
00:00:14.600000	0.064	146	16.1812	-9.13308	16.4169	-9.3688	0.022717
00:00:14.695000	0.064	147	16.2772	-9.3	16.5232	-9.54603	0.022893
00:00:14.789000	0.064	148	16.4239	-9.29402	16.6652	-9.53538	0.023004
00:00:14.901000	0.064	149	16.5041	-9.54359	16.7677	-9.80712	0.02431
00:00:14.996000	0.066	150	16.5927	-9.63525	16.8466	-9.88913	0.024011
00:00:15.090000	0.066	151	16.6281	-9.75883	16.855	-9.98573	0.023163
00:00:15.184000	0.066	152	16.6957	-9.9997	16.9561	-10.26	0.02452
00:00:15.310000	0.066	153	16.7841	-10.0743	17.0219	-10.3121	0.023792
00:00:15.405000	0.069	154	16.9482	-10.3212	17.2164	-10.5895	0.025501
00:00:15.501000	0.069	155	17.0971	-10.3536	17.3429	-10.5993	0.024155
00:00:15.597000	0.069	156	17.0588	-10.4242	17.3192	-10.6847	0.025023
00:00:15.705000	0.069	157	17.1933	-10.6296	17.4377	-10.874	0.024209
00:00:15.800000	0.072	158	17.211	-10.7467	17.4468	-10.9824	0.024081
00:00:15.894000	0.072	159	17.2863	-10.8944	17.5311	-11.1392	0.024768
00:00:15.989000	0.072	160	17.419	-11.0073	17.6565	-11.2448	0.024399
00:00:16.099000	0.072	161	17.4479	-11.1779	17.7112	-11.4412	0.025715
00:00:16.208000	0.073	162	17.5704	-11.3414	17.818	-11.589	0.025102
00:00:16.302000	0.073	163	17.6623	-11.4196	17.9078	-11.665	0.024805
00:00:16.397000	0.073	164	17.6672	-11.582	17.9243	-11.8391	0.025165
00:00:16.508000	0.073	165	17.7047	-11.8226	17.9624	-12.0803	0.025502
00:00:16.603000	0.076	166	17.8869	-11.9786	18.1484	-12.2401	0.026068
00:00:16.698000	0.076	167	17.9375	-12.0588	18.1975	-12.3187	0.026322
00:00:16.793000	0.076	168	18.0241	-12.3419	18.273	-12.5907	0.025832
00:00:16.905000	0.076	169	18.3395	-12.4088	18.6268	-12.696	0.02719
00:00:16.998000	0.078	170	18.2947	-12.7276	18.5361	-12.969	0.025594
00:00:17.093000	0.078	171	18.2622	-12.6591	18.5684	-12.9653	0.028362
00:00:17.188000	0.078	172	18.3038	-12.9268	18.5431	-13.1661	0.025404
00:00:17.313000	0.078	173	18.5877	-12.8364	19.1394	-13.3882	0.040643
00:00:17.408000	0.08	174	18.6886	-13.132	18.9523	-13.3957	0.026805
00:00:17.501000	0.08	175	18.6743	-13.2789	19.1945	-13.7992	0.038627
00:00:17.596000	0.08	176	18.7529	-13.42	19.0145	-13.6816	0.027281
00:00:17.706000	0.08	177	18.8708	-13.66	19.1296	-13.9188	0.027123
00:00:17.800000	0.083	178	18.9124	-13.7361	19.1698	-13.9936	0.027119
00:00:17.896000	0.083	179	18.8784	-13.9924	19.14	-14.2539	0.027235
00:00:17.991000	0.083	180	18.989	-14.2088	19.2429	-14.4626	0.027197
00:00:18.102000	0.083	181	19.0712	-14.4359	19.3344	-14.699	0.027695
00:00:18.196000	0.088	182	19.24	-14.5354	19.5177	-14.8131	0.028387
00:00:18.291000	0.088	183	19.4015	-14.5989	19.6683	-14.8657	0.028278
00:00:18.401000	0.088	184	19.3353	-14.8669	19.6101	-15.1418	0.02864
00:00:18.512000	0.088	185	19.3915	-14.9946	19.6567	-15.2598	0.027602
00:00:18.606000	0.089	186	19.5983	-15.228	19.8536	-15.4834	0.027832
00:00:18.701000	0.089	187	19.7023	-15.3912	19.9597	-15.6486	0.027812
00:00:18.797000	0.089	188	19.7123	-15.5963	19.9728	-15.8568	0.028238
00:00:18.910000	0.089	189	19.8107	-15.6672	20.0844	-15.941	0.028193
00:00:19.002000	0.09	190	19.8403	-15.8029	20.1022	-16.0648	0.028048
00:00:19.097000	0.09	191	19.9457	-16.1446	20.2251	-16.4241	0.029329
00:00:19.191000	0.09	192	20.1125	-16.235	20.3762	-16.4987	0.02841
00:00:19.302000	0.09	193	20.148	-16.5488	20.4245	-16.8253	0.029192
00:00:19.396000	0.089	194	20.265	-16.6344	20.5404	-16.9098	0.029059
00:00:19.491000	0.089	195	20.4492	-16.7949	20.7209	-17.0665	0.02926
00:00:19.600000	0.089	196	20.3958	-16.9908	20.6759	-17.2709	0.029306
00:00:19.714000	0.089	197	20.4909	-17.2286	20.7829	-17.5206	0.030188
00:00:19.807000	0.09	198	20.6133	-17.3006	20.8975	-17.5847	0.030073
00:00:19.900000	0.09	199	20.7281	-17.4786	21.0386	-17.7892	0.030064
00:00:19.995000	0.09	200	20.7872	-17.7634	21.0454	-18.0216	0.029374
00:00:20.107000	0.09	201	20.8725	-17.9813	21.1162	-18.225	0.02857
00:00:20.201000	0.092	202	21.0177	-18.1365	21.281	-18.3997	0.029738
00:00:20.299000	0.092	203	21.193	-18.3075	21.472	-18.5865	0.03039
00:00:20.389000	0.092	204	21.1556	-18.5656	21.4089	-18.8189	0.029336
00:00:20.499000	0.092	205	21.1821	-18.7108	21.4339	-18.9626	0.02878
00:00:20.609000	0.094	206	21.2602	-18.8832	21.5092	-19.1323	0.028528
00:00:20.705000	0.094	207	21.4407	-19.1266	21.6982	-19.3842	0.02906
00:00:20.799000	0.094	208	21.5916	-19.2925	21.8667	-19.5676	0.030397
00:00:20.909000	0.094	209	21.5665	-19.5036	21.8196	-19.7566	0.029201
00:00:21.003000	0.096	210	21.5621	-19.6105	21.8377	-19.8862	0.031008
00:00:21.097000	0.096	211	21.749	-19.9763	22.0265	-20.2538	0.030787
00:00:21.191000	0.096	212	21.9218	-20.0831	22.1812	-20.3425	0.030143
00:00:21.303000	0.096	213	22.0307	-20.1851	22.2914	-20.4458	0.030031
00:00:21.396000	0.098	214	22.0582	-20.4051	22.3477	-20.6947	0.03128
00:00:21.491000	0.098	215	22.195	-20.6855	22.4262	-20.9167	0.029157
00:00:21.602000	0.098	216	22.2561	-20.814	22.4862	-21.0441	0.028937
00:00:21.712000	0.098	217	22.3503	-20.9099	22.7027	-21.2622	0.036424
00:00:21.806000	0.102	218	22.3873	-21.1624	22.6813	-21.4564	0.033547
00:00:21.902000	0.102	219	22.4719	-21.4514	22.691	-21.6705	0.028053
00:00:21.995000	0.102	220	22.5494	-21.6117	22.7839	-21.8462	0.02925
00:00:22.106000	0.102	221	22.6049	-21.7923	22.9056	-22.093	0.032307
00:00:22.201000	0.104	222	22.9008	-22.0059	23.1431	-22.2481	0.029035
00:00:22.296000	0.104	223	22.9933	-22.1063	23.2402	-22.3532	0.030228
00:00:22.390000	0.104	224	23.1182	-22.3428	23.3448	-22.5694	0.027915
00:00:22.500000	0.104	225	23.1372	-22.5417	23.3795	-22.7839	0.030504
00:00:22.610000	0.107	226	23.0598	-22.7129	23.3223	-22.9754	0.031156
00:00:22.705000	0.107	227	23.2444	-22.867	23.5006	-23.1231	0.031327
00:00:22.800000	0.107	228	23.4575	-23.1949	23.6743	-23.4117	0.029259
00:00:22.909000	0.107	229	23.4748	-23.2685	23.733	-23.5267	0.031598
00:00:23.004000	0.109	230	23.3418	-23.5218	23.5839	-23.7639	0.031038
00:00:23.099000	0.109	231	23.4145	-23.5973	23.6823	-23.8652	0.032248
00:00:23.193000	0.109	232	23.6209	-23.8464	23.8595	-24.085	0.031128
00:00:23.289000	0.109	233	23.5818	-24.0661	23.8246	-24.3089	0.029393
00:00:23.399000	0.113	234	23.841	-24.2206	24.0797	-24.4594	0.030866
00:00:23.494000	0.113	235	24.1422	-24.2994	24.3847	-24.5419	0.03131
00:00:23.589000	0.113	236	24.0796	-24.6	24.3115	-24.8319	0.031082
00:00:23.690000	0.113	237	24.0829	-24.7195	24.3203	-24.957	0.030656
00:00:23.810000	0.116	238	24.1734	-24.8363	24.4602	-25.1231	0.034552
00:00:23.904000	0.116	239	24.2695	-24.9576	24.6515	-25.3397	0.040932
00:00:23.999000	0.116	240	24.4987	-25.271	24.7424	-25.5147	0.031882
00:00:24.093000	0.116	241	24.5776	-25.3599	24.8152	-25.5976	0.03168
00:00:24.203000	0.12	242	24.6795	-25.6339	24.9097	-25.8641	0.031255
00:00:24.297000	0.12	243	24.595	-25.9101	24.8152	-26.1303	0.03056
00:00:24.394000	0.12	244	24.7515	-25.9042	24.9741	-26.1268	0.030923
00:00:24.488000	0.12	245	24.7592	-26.0662	25.0232	-26.3301	0.032104
00:00:24.599000	0.125	246	24.9826	-26.303	25.2314	-26.5518	0.031792
00:00:24.694000	0.125	247	25.0725	-26.4878	25.3143	-26.7296	0.031922
00:00:24.788000	0.125	248	25.142	-26.596	25.4092	-26.8632	0.033385
00:00:24.899000	0.125	249	25.2294	-26.8851	25.4669	-27.1226	0.03168
00:00:25.010000	0.127	250	25.514	-27.0844	25.7569	-27.3273	0.031278
00:00:25.105000	0.127	251	25.4196	-27.3563	25.641	-27.5777	0.030973
00:00:25.198000	0.127	252	25.4237	-27.4241	25.6803	-27.6807	0.032649
00:00:25.292000	0.127	253	25.6638	-27.625	25.9123	-27.8736	0.032968
00:00:25.403000	0.127	254	25.591	-27.7347	25.8484	-27.9921	0.032645
00:00:25.498000	0.127	255	25.9189	-27.9839	26.1332	-28.1982	0.031099
00:00:25.592000	0.127	256	25.8579	-28.241	26.0857	-28.4688	0.031415
00:00:25.687000	0.127	257	25.8581	-28.3045	26.1343	-28.5806	0.032778
00:00:25.798000	0.129	258	26.1088	-28.572	26.3299	-28.793	0.031174
00:00:25.893000	0.129	259	26.0756	-28.7535	26.3039	-28.9818	0.030609
00:00:26.003000	0.129	260	26.1258	-28.8099	26.371	-29.0551	0.032753
00:00:26.098000	0.129	261	26.3396	-29.0081	26.5839	-29.2525	0.032692
00:00:26.208000	0.133	262	26.4319	-29.2058	26.6587	-29.4326	0.03164
00:00:26.303000	0.133	263	26.4369	-29.4409	26.6903	-29.6943	0.033464
00:00:26.397000	0.133	264	26.4449	-29.46	26.74	-29.7551	0.036022
00:00:26.492000	0.133	265	26.5962	-29.7556	26.8272	-29.9867	0.03099
00:00:26.602000	0.136	266	26.4717	-29.8515	26.8101	-30.1899	0.039901
00:00:26.696000	0.136	267	26.8957	-30.1232	27.119	-30.3465	0.0312
00:00:26.791000	0.136	268	26.839	-30.2245	27.0837	-30.4693	0.032993
00:00:26.901000	0.136	269	26.9539	-30.4104	27.1938	-30.6502	0.032983
00:00:27.011000	0.137	270	26.9548	-30.5277	27.181	-30.7539	0.031642
00:00:27.105000	0.137	271	27.2763	-30.674	27.5128	-30.9105	0.032533
00:00:27.200000	0.137	272	27.2419	-30.9575	27.4826	-31.1981	0.032994
00:00:27.296000	0.137	273	27.0721	-31.0839	27.3203	-31.3321	0.032267
00:00:27.406000	0.14	274	27.3686	-31.2642	27.6034	-31.499	0.032964
00:00:27.501000	0.14	275	27.5882	-31.3835	27.8699	-31.6652	0.033551
00:00:27.595000	0.14	276	27.5376	-31.5185	27.7898	-31.7708	0.033757
00:00:27.689000	0.14	277	27.6039	-31.7358	27.9061	-32.0381	0.035517
00:00:27.799000	0.144	278	27.6849	-31.9708	27.9109	-32.1969	0.031337
00:00:27.894000	0.144	279	27.8896	-31.9896	28.1179	-32.218	0.033059
00:00:28.004000	0.144	280	28.0528	-32.2319	28.3088	-32.4879	0.034116
00:00:28.099000	0.144	281	28.2503	-32.3573	28.4862	-32.5933	0.032501
00:00:28.211000	0.149	282	28.2178	-32.7065	28.4381	-32.9268	0.032369
00:00:28.305000	0.149	283	28.077	-32.6752	28.371	-32.9693	0.038353
00:00:28.401000	0.149	284	28.2934	-32.8927	28.543	-33.1422	0.034009
00:00:28.496000	0.149	285	28.4939	-33.0724	28.7467	-33.3252	0.034499
00:00:28.606000	0.15	286	28.3576	-33.208	28.6421	-33.4925	0.035333
00:00:28.701000	0.15	287	28.6741	-33.3385	28.8912	-33.5556	0.031249
00:00:28.796000	0.15	288	28.649	-33.3739	28.955	-33.6799	0.039223
00:00:28.890000	0.15	289	28.9315	-33.614	29.1858	-33.8684	0.033871
00:00:29	0.152	290	28.7756	-33.7527	28.9976	-33.9747	0.031173
00:00:29.094000	0.152	291	28.762	-33.9593	29.0364	-34.2337	0.034691
00:00:29.205000	0.152	292	28.8578	-34.0788	29.097	-34.318	0.031926
00:00:29.300000	0.152	293	29.2206	-34.3406	29.4785	-34.5986	0.033694
00:00:29.410000	0.155	294	29.2799	-34.3317	29.5415	-34.5933	0.033944
00:00:29.504000	0.155	295	29.3564	-34.4998	29.6452	-34.7886	0.034669
00:00:29.600000	0.155	296	29.2255	-34.7775	29.4781	-35.03	0.031274
00:00:29.694000	0.155	297	29.4445	-34.9409	29.6615	-35.1579	0.031306
00:00:29.805000	0.156	298	29.7168	-35.0271	29.9952	-35.3055	0.034909
00:00:29.899000	0.156	299	29.6131	-35.2089	29.8209	-35.4167	0.031815
00:00:29.994000	0.156	300	29.5067	-35.22	29.9664	-35.6796	0.05016
00:00:30.088000	0.156	301	29.8701	-35.5302	30.1974	-35.8574	0.037877
00:00:30.214000	0.159	302	29.9027	-35.5896	30.1473	-35.8342	0.032893
00:00:30.309000	0.159	303	30.1407	-35.8536	30.4	-36.1129	0.035422
00:00:30.404000	0.159	304	30.1982	-35.9069	30.4245	-36.1331	0.032612
00:00:30.498000	0.159	305	30.0494	-36.1862	30.2825	-36.4194	0.032492
00:00:30.608000	0.164	306	30.0915	-36.1802	30.3425	-36.4313	0.03506
00:00:30.703000	0.164	307	30.2364	-36.3313	30.4684	-36.5633	0.034182
00:00:30.797000	0.164	308	30.5249	-36.4842	30.7578	-36.7172	0.034041
00:00:30.891000	0.164	309	30.632	-36.6038	30.8505	-36.8223	0.033127
00:00:31.002000	0.166	310	30.5835	-36.7568	30.82	-36.9933	0.03419
00:00:31.096000	0.166	311	30.6561	-36.991	30.908	-37.2429	0.034479
00:00:31.206000	0.166	312	30.8623	-37.1419	31.077	-37.3566	0.031648
00:00:31.301000	0.166	313	30.5831	-37.1204	30.9588	-37.496	0.044562
00:00:31.411000	0.168	314	31.107	-37.2894	31.3642	-37.5466	0.033447
00:00:31.506000	0.168	315	31.1593	-37.5196	31.4208	-37.781	0.034524
00:00:31.600000	0.168	316	30.8387	-37.7212	31.0653	-37.9479	0.033162
00:00:31.695000	0.168	317	31.0555	-37.9853	31.2982	-38.228	0.033734
00:00:31.806000	0.17	318	31.145	-37.9645	31.3696	-38.1892	0.031742
00:00:31.900000	0.17	319	31.2681	-38.1296	31.5075	-38.3691	0.034357
00:00:31.994000	0.17	320	31.6645	-38.2284	31.8737	-38.4376	0.033646
00:00:32.089000	0.17	321	31.635	-38.3455	31.8832	-38.5936	0.032318
00:00:32.199000	0.174	322	31.7494	-38.5551	31.9597	-38.7653	0.032606
00:00:32.309000	0.174	323	31.8767	-38.5838	32.0997	-38.8068	0.033724
00:00:32.404000	0.174	324	31.8924	-38.7909	32.1415	-39.0401	0.034457
00:00:32.500000	0.174	325	31.8488	-39.0304	32.0894	-39.271	0.033564
00:00:32.609000	0.182	326	32.2008	-38.9675	32.4934	-39.2601	0.036138
00:00:32.704000	0.182	327	32.0003	-39.1862	32.2328	-39.4187	0.032311
00:00:32.798000	0.182	328	32.2824	-39.1971	32.5136	-39.4282	0.033167
00:00:32.894000	0.182	329	32.1311	-39.4341	32.3748	-39.6778	0.032854
00:00:32.988000	0.187	330	32.0341	-39.5218	32.2333	-39.7209	0.031165
00:00:33.099000	0.187	331	32.5162	-39.6443	32.7364	-39.8645	0.035149
00:00:33.194000	0.187	332	32.5517	-39.8755	32.8212	-40.1449	0.036383
00:00:33.288000	0.187	333	32.6975	-39.979	32.9226	-40.2041	0.034095
00:00:33.399000	0.19	334	32.647	-40.0817	32.8603	-40.295	0.032822
00:00:33.508000	0.19	335	32.8107	-40.2572	33.0416	-40.4881	0.032553
00:00:33.604000	0.19	336	32.947	-40.3963	33.22	-40.6693	0.035045
00:00:33.698000	0.19	337	32.9051	-40.4574	33.1351	-40.6875	0.031829
00:00:33.792000	0.192	338	33.3151	-40.562	33.5813	-40.8282	0.034943
00:00:33.903000	0.192	339	33.1864	-40.7739	33.4707	-41.0582	0.035688
00:00:33.997000	0.192	340	33.4342	-40.8475	33.6606	-41.0738	0.033963
00:00:34.092000	0.192	341	33.7077	-41.0438	33.9286	-41.2647	0.034004
00:00:34.187000	0.194	342	33.2849	-41.0934	33.5433	-41.3517	0.036229
00:00:34.297000	0.194	343	33.1269	-41.2424	33.3743	-41.4898	0.035808
00:00:34.407000	0.194	344	33.6217	-41.3591	33.8835	-41.6209	0.037155
00:00:34.502000	0.194	345	33.5643	-41.6042	33.7802	-41.8201	0.032218
00:00:34.596000	0.196	346	33.8461	-41.7205	34.0949	-41.9692	0.034317
00:00:34.707000	0.196	347	33.8642	-41.7977	34.0867	-42.0202	0.035085
00:00:34.802000	0.196	348	34.3159	-41.9182	34.5609	-42.1631	0.035648
00:00:34.897000	0.196	349	34.1552	-41.9519	34.3886	-42.1852	0.035279
00:00:34.992000	0.2	350	34.195	-42.2303	34.4315	-42.4668	0.034812
00:00:35.103000	0.2	351	34.2671	-42.2968	34.4848	-42.5145	0.034088
00:00:35.198000	0.2	352	34.4027	-42.4625	34.6063	-42.6661	0.033105
00:00:35.293000	0.2	353	34.3264	-42.5167	34.5406	-42.7309	0.033914
00:00:35.388000	0.204	354	34.4224	-42.6288	34.6696	-42.876	0.035194
00:00:35.498000	0.204	355	34.6891	-42.8156	34.9345	-43.0609	0.035724
00:00:35.608000	0.204	356	34.6279	-42.9266	34.846	-43.1446	0.034487
00:00:35.703000	0.204	357	34.759	-43.0286	34.9811	-43.2507	0.032333
00:00:35.797000	0.208	358	34.584	-43.156	34.8209	-43.3929	0.033887
00:00:35.908000	0.208	359	34.3583	-42.3587	35.611	-43.6114	0.09222
00:00:36.002000	0.208	360	35.1125	-43.3313	35.3557	-43.5745	0.03627
00:00:36.097000	0.208	361	35.4168	-43.3702	35.6706	-43.624	0.03719
00:00:36.191000	0.211	362	35.6436	-43.5348	35.8858	-43.777	0.036578
00:00:36.301000	0.211	363	35.3082	-43.485	35.5512	-43.728	0.035727
00:00:36.397000	0.211	364	35.3021	-43.7134	35.5282	-43.9395	0.035372
00:00:36.491000	0.211	365	35.4976	-43.9393	35.7247	-44.1664	0.033412
00:00:36.601000	0.214	366	35.885	-43.8886	36.0988	-44.1024	0.033028
00:00:36.711000	0.214	367	35.8554	-44.1948	36.0765	-44.4159	0.034084
00:00:36.805000	0.214	368	35.7528	-44.0619	35.9578	-44.2669	0.034095
00:00:36.900000	0.214	369	35.8247	-44.3181	36.0604	-44.5538	0.03613
00:00:36.995000	0.217	370	35.7794	-44.4576	36.0527	-44.7309	0.036759
00:00:37.105000	0.217	371	36.1018	-44.4663	36.3103	-44.6748	0.031288
00:00:37.202000	0.217	372	36.4181	-44.7252	36.6756	-44.9827	0.03616
00:00:37.294000	0.217	373	36.0308	-44.7372	36.2861	-44.9926	0.035286
00:00:37.389000	0.218	374	36.5101	-44.8475	36.7294	-45.0669	0.033949
00:00:37.500000	0.218	375	36.2785	-44.9468	36.5007	-45.169	0.032722
00:00:37.595000	0.218	376	36.7448	-45.1518	36.9471	-45.3542	0.034302
00:00:37.691000	0.218	377	36.798	-45.1901	36.9953	-45.3874	0.030905
00:00:37.801000	0.22	378	36.8204	-45.4839	37.0341	-45.6976	0.030344
00:00:37.912000	0.22	379	36.9487	-45.4077	37.1672	-45.6262	0.034147
00:00:38.007000	0.22	380	36.6833	-45.4449	36.8989	-45.6605	0.032717
00:00:38.102000	0.22	381	36.6378	-45.4371	36.8986	-45.698	0.033981
00:00:38.197000	0.223	382	36.8223	-45.6306	37.0401	-45.8484	0.032071
00:00:38.301000	0.223	383	37.024	-45.7357	37.2361	-45.9479	0.031434
00:00:38.410000	0.223	384	36.3821	-45.7878	36.6651	-46.0708	0.037605
00:00:38.505000	0.223	385	36.8423	-45.9374	37.0479	-46.143	0.029397
00:00:38.599000	0.232	386	37.1928	-46.127	37.3756	-46.3098	0.030011
00:00:38.709000	0.232	387	37.9194	-46.2515	38.1649	-46.497	0.035173
00:00:38.804000	0.232	388	37.391	-46.2448	37.6188	-46.4725	0.034677
00:00:38.898000	0.232	389	37.2465	-46.4087	37.4468	-46.609	0.030707
00:00:38.997000	0.237	390	37.5582	-46.4146	37.794	-46.6504	0.034368
00:00:39.105000	0.237	391	37.345	-46.7168	37.6131	-46.9849	0.034862
00:00:39.198000	0.237	392	37.4026	-46.6138	37.6241	-46.8353	0.032368
00:00:39.292000	0.237	393	37.7953	-46.7237	38.114	-47.0424	0.040507
00:00:39.387000	0.238	394	38.2877	-46.8235	38.5127	-47.0484	0.032746
00:00:39.513000	0.238	395	37.705	-47.0077	37.8937	-47.1964	0.030694
00:00:39.607000	0.238	396	37.8865	-47.1479	38.1247	-47.3861	0.035381
00:00:39.702000	0.238	397	37.6842	-47.1996	37.9084	-47.4239	0.033118
00:00:39.797000	0.239	398	38.4187	-47.271	38.6402	-47.4925	0.034997
00:00:39.907000	0.239	399	38.5442	-47.2846	38.788	-47.5284	0.036054
00:00:40.001000	0.239	400	38.1001	-47.3977	38.3285	-47.6261	0.033719
00:00:40.096000	0.239	401	38.4471	-47.5578	38.7006	-47.8112	0.036879
00:00:40.191000	0.242	402	38.5715	-47.348	38.8052	-47.5816	0.035236
00:00:40.302000	0.242	403	38.7249	-47.9578	38.9394	-48.1723	0.032898
00:00:40.397000	0.242	404	38.6555	-47.7367	38.8997	-47.9809	0.037182
00:00:40.491000	0.242	405	38.6423	-47.7608	38.8728	-47.9913	0.036403
00:00:40.601000	0.244	406	38.6004	-47.8738	38.8407	-48.1141	0.035236
00:00:40.712000	0.244	407	38.3538	-47.7413	38.632	-48.0195	0.037393
00:00:40.806000	0.244	408	38.482	-48.0319	38.7624	-48.3122	0.038182
00:00:40.901000	0.244	409	38.9489	-48.2738	39.2017	-48.5265	0.037193
00:00:40.996000	0.245	410	39.1605	-48.3369	39.4258	-48.6022	0.038198
00:00:41.107000	0.245	411	39.5217	-48.3766	39.7927	-48.6476	0.038078
00:00:41.202000	0.245	412	39.3007	-48.4853	39.548	-48.7326	0.03718
00:00:41.297000	0.245	413	39.385	-48.6401	39.6401	-48.8952	0.035168
00:00:41.391000	0.247	414	39.0649	-48.6292	39.2785	-48.8429	0.030928
00:00:41.503000	0.247	415	39.1643	-48.484	39.3895	-48.7092	0.03111
00:00:41.597000	0.247	416	40.1045	-48.8356	40.3208	-49.0519	0.034716
00:00:41.707000	0.247	417	39.7385	-48.9232	39.9731	-49.1578	0.034522
00:00:41.801000	0.251	418	40.2026	-49.3039	40.431	-49.5323	0.032003
00:00:41.911000	0.251	419	39.3302	-48.886	39.5737	-49.1296	0.032189
00:00:42.006000	0.251	420	40.0493	-48.9869	40.2732	-49.2108	0.033118
00:00:42.100000	0.251	421	40.0117	-49.0842	40.2787	-49.3512	0.035733
00:00:42.195000	0.253	422	40.3384	-49.3201	40.5749	-49.5566	0.032161
00:00:42.306000	0.253	423	40.2228	-49.4641	40.4459	-49.6872	0.031401
00:00:42.401000	0.253	424	40.5559	-49.3898	40.7841	-49.6181	0.03294
00:00:42.496000	0.253	425	40.4352	-49.4505	40.7054	-49.7207	0.031117
00:00:42.591000	0.257	426	40.1899	-49.5167	40.4321	-49.7589	0.031053
00:00:42.701000	0.257	427	41.1986	-49.6187	41.5198	-49.9399	0.037949
00:00:42.796000	0.257	428	40.8723	-49.6722	41.077	-49.8769	0.030779
00:00:42.907000	0.257	429	41.2679	-49.7671	41.5023	-50.0015	0.037111
00:00:43.001000	0.26	430	41.0603	-49.8408	41.2597	-50.0401	0.028448
00:00:43.113000	0.26	431	40.9226	-49.8195	41.1747	-50.0716	0.032
00:00:43.207000	0.26	432	41.402	-50.0249	41.636	-50.2588	0.033124
00:00:43.301000	0.26	433	40.5507	-49.9849	40.7675	-50.2017	0.029174
00:00:43.395000	0.265	434	41.5701	-50.2043	41.789	-50.4232	0.032152
00:00:43.490000	0.265	435	41.3855	-50.3285	41.6125	-50.5555	0.030196
00:00:43.601000	0.265	436	41.5261	-50.2511	41.8043	-50.5293	0.033952
00:00:43.695000	0.265	437	41.7051	-50.4407	41.9464	-50.682	0.034462
00:00:43.789000	0.268	438	42.0259	-50.4057	42.2855	-50.6654	0.037464
00:00:43.899000	0.268	439	41.771	-50.4763	41.9917	-50.697	0.032344
00:00:44.010000	0.268	440	41.5872	-50.4317	42.0016	-50.8461	0.046074
00:00:44.104000	0.268	441	41.9048	-50.5426	42.139	-50.7767	0.033898
00:00:44.198000	0.271	442	41.8428	-50.6931	42.116	-50.9663	0.035823
00:00:44.293000	0.271	443	42.1587	-50.8531	42.3963	-51.0907	0.034229
00:00:44.402000	0.271	444	41.9714	-50.8653	42.2025	-51.0964	0.031281
00:00:44.497000	0.271
00:00:44.591000	0.273
00:00:44.686000	0.273
00:00:44.811000	0.273
00:00:44.906000	0.273
00:00:45.001000	0.277
00:00:45.096000	0.277
00:00:45.206000	0.277
00:00:45.301000	0.277
00:00:45.396000	0.279
00:00:45.490000	0.279
00:00:45.601000	0.279
00:00:45.696000	0.279
00:00:45.790000	0.283
00:00:45.886000	0.283
00:00:46.012000	0.283
00:00:46.108000	0.283
00:00:46.201000	0.287
00:00:46.294000	0.287
00:00:46.405000	0.287
00:00:46.499000	0.287
00:00:46.593000	0.29
00:00:46.688000	0.29
00:00:46.800000	0.29
00:00:46.909000	0.29
00:00:47.005000	0.293
00:00:47.100000	0.293
00:00:47.211000	0.293
00:00:47.306000	0.293
00:00:47.401000	0.295
00:00:47.496000	0.295
00:00:47.607000	0.295
00:00:47.701000	0.295
00:00:47.796000	0.298
00:00:47.891000	0.298
00:00:48.002000	0.298
00:00:48.096000	0.298
00:00:48.199000	0.301
00:00:48.292000	0.301
00:00:48.403000	0.301
00:00:48.498000	0.301
00:00:48.593000	0.305
00:00:48.688000	0.305
00:00:48.814000	0.305
00:00:48.909000	0.305
00:00:49.004000	0.309
00:00:49.098000	0.309
00:00:49.209000	0.309
00:00:49.304000	0.309
00:00:49.399000	0.313
00:00:49.494000	0.313
00:00:49.604000	0.313
00:00:49.699000	0.313
00:00:49.795000	0.317
00:00:49.889000	0.317
00:00:49.999000	0.317
00:00:50.109000	0.317
00:00:50.204000	0.323
00:00:50.298000	0.323
00:00:50.409000	0.323
00:00:50.504000	0.323
00:00:50.599000	0.33
00:00:50.694000	0.33
00:00:50.804000	0.33
00:00:50.898000	0.33
00:00:50.993000	0.335
00:00:51.089000	0.335
00:00:51.215000	0.335
00:00:51.310000	0.335
00:00:51.405000	0.339
00:00:51.500000	0.339
00:00:51.610000	0.339
00:00:51.704000	0.339
00:00:51.799000	0.341
00:00:51.894000	0.341
00:00:52.004000	0.341
00:00:52.099000	0.341
00:00:52.193000	0.345
00:00:52.304000	0.345
00:00:52.415000	0.345
00:00:52.510000	0.345
00:00:52.607000	0.349
00:00:52.700000	0.349
00:00:52.811000	0.349
00:00:52.906000	0.349
00:00:53	0.352
00:00:53.095000	0.352
00:00:53.205000	0.352
00:00:53.299000	0.352
00:00:53.395000	0.355
00:00:53.490000	0.355
00:00:53.584000	0.355
00:00:53.711000	0.355
00:00:53.806000	0.359
00:00:53.900000	0.359
00:00:53.995000	0.359
00:00:54.111000	0.359
00:00:54.200000	0.364
00:00:54.294000	0.364
00:00:54.390000	0.364
00:00:54.499000	0.364
00:00:54.595000	0.367
00:00:54.704000	0.367
00:00:54.799000	0.367
00:00:54.911000	0.367
00:00:55.005000	0.369
00:00:55.101000	0.369
00:00:55.195000	0.369
00:00:55.305000	0.369
00:00:55.399000	0.371
00:00:55.496000	0.371
00:00:55.589000	0.371
00:00:55.700000	0.371
00:00:55.794000	0.374
00:00:55.905000	0.374
00:00:56	0.374
00:00:56.110000	0.374
00:00:56.204000	0.38
00:00:56.299000	0.38
00:00:56.394000	0.38
00:00:56.504000	0.38
00:00:56.599000	0.386
00:00:56.694000	0.386
00:00:56.788000	0.386
00:00:56.913000	0.386
00:00:57.008000	0.39
00:00:57.103000	0.39
00:00:57.199000	0.39
00:00:57.311000	0.39
00:00:57.406000	0.392
00:00:57.500000	0.392
00:00:57.594000	0.392
00:00:57.705000	0.392
00:00:57.799000	0.395
00:00:57.894000	0.395
00:00:57.988000	0.395
00:00:58.114000	0.395
00:00:58.208000	0.398
00:00:58.304000	0.398
00:00:58.398000	0.398
00:00:58.508000	0.398
00:00:58.602000	0.403
00:00:58.697000	0.403
00:00:58.792000	0.403
00:00:58.903000	0.403
00:00:58.997000	0.409
00:00:59.092000	0.409
00:00:59.202000	0.409
00:00:59.312000	0.409
00:00:59.407000	0.415
00:00:59.502000	0.415
00:00:59.597000	0.415
00:00:59.707000	0.415
00:00:59.801000	0.418
00:00:59.897000	0.418
00:00:59.991000	0.418
00:01:00.101000	0.418
00:01:00.196000	0.421
00:01:00.307000	0.421
00:01:00.401000	0.421
00:01:00.511000	0.421
00:01:00.605000	0.425
00:01:00.701000	0.425
00:01:00.795000	0.425
00:01:00.906000	0.425
00:01:01.001000	0.428
00:01:01.095000	0.428
00:01:01.190000	0.428
00:01:01.301000	0.428
00:01:01.412000	0.433
00:01:01.506000	0.433
00:01:01.602000	0.433
00:01:01.711000	0.433
00:01:01.806000	0.438
00:01:01.900000	0.438
00:01:01.995000	0.438
00:01:02.105000	0.438
00:01:02.200000	0.444
00:01:02.295000	0.444
00:01:02.390000	0.444
00:01:02.486000	0.444
00:01:02.611000	0.447
00:01:02.706000	0.447
00:01:02.801000	0.447
00:01:02.896000	0.447
00:01:03.006000	0.451
00:01:03.100000	0.451
00:01:03.195000	0.451
00:01:03.289000	0.451
00:01:03.400000	0.454
00:01:03.495000	0.454
00:01:03.605000	0.454
00:01:03.700000	0.454
00:01:03.811000	0.458
00:01:03.905000	0.458
00:01:03.999000	0.458
00:01:04.095000	0.458
00:01:04.204000	0.464
00:01:04.300000	0.464
00:01:04.394000	0.464
00:01:04.489000	0.464
00:01:04.599000	0.47
00:01:04.709000	0.47
00:01:04.804000	0.47
00:01:04.898000	0.47
00:01:05.008000	0.476
00:01:05.104000	0.476
00:01:05.198000	0.476
00:01:05.292000	0.476
00:01:05.402000	0.481
00:01:05.496000	0.481
00:01:05.590000	0.481
00:01:05.701000	0.481
00:01:05.812000	0.483
00:01:05.907000	0.483
00:01:06.002000	0.483
00:01:06.097000	0.483
00:01:06.207000	0.486
00:01:06.301000	0.486
00:01:06.395000	0.486
00:01:06.492000	0.486
00:01:06.600000	0.491
00:01:06.710000	0.491
00:01:06.806000	0.491
00:01:06.901000	0.491
00:01:07.012000	0.496
00:01:07.107000	0.496
00:01:07.202000	0.496
00:01:07.296000	0.496
00:01:07.406000	0.499
00:01:07.501000	0.499
00:01:07.595000	0.499
00:01:07.694000	0.499
00:01:07.800000	0.502
00:01:07.896000	0.502
00:01:08.005000	0.502
00:01:08.100000	0.502
00:01:08.210000	0.504
00:01:08.305000	0.504
00:01:08.399000	0.504
00:01:08.495000	0.504
00:01:08.605000	0.508
00:01:08.698000	0.508
00:01:08.796000	0.508
00:01:08.896000	0.508
00:01:09.015000	0.512
00:01:09.110000	0.512
00:01:09.207000	0.512
00:01:09.300000	0.512
00:01:09.410000	0.516
00:01:09.505000	0.516
00:01:09.599000	0.516
00:01:09.696000	0.516
00:01:09.803000	0.52
00:01:09.899000	0.52
00:01:09.997000	0.52
00:01:10.103000	0.52
00:01:10.213000	0.525
00:01:10.307000	0.525
00:01:10.402000	0.525
00:01:10.498000	0.525
00:01:10.608000	0.53
00:01:10.701000	0.53
00:01:10.798000	0.53
00:01:10.898000	0.53
00:01:11.002000	0.535
00:01:11.111000	0.535
00:01:11.207000	0.535
00:01:11.302000	0.535
00:01:11.412000	0.541
00:01:11.507000	0.541
00:01:11.602000	0.541
00:01:11.699000	0.541
00:01:11.807000	0.548
00:01:11.902000	0.548
00:01:11.999000	0.548
00:01:12.099000	0.548
00:01:12.203000	0.551
00:01:12.300000	0.551
00:01:12.407000	0.551
00:01:12.503000	0.551
00:01:12.613000	0.553
00:01:12.708000	0.553
00:01:12.809000	0.553
00:01:12.900000	0.553
00:01:13.007000	0.555
00:01:13.102000	0.555
00:01:13.201000	0.555
00:01:13.301000	0.555
00:01:13.386000	0.56
00:01:13.512000	0.56
00:01:13.607000	0.56
00:01:13.702000	0.56
00:01:13.797000	0.565
00:01:13.906000	0.565
00:01:14.003000	0.565
00:01:14.104000	0.565
00:01:14.190000	0.569
00:01:14.304000	0.569
00:01:14.404000	0.569
00:01:14.504000	0.574
00:01:14.601000	0.574
00:01:14.711000	0.574
00:01:14.805000	0.574
00:01:14.905000	0.58
00:01:14.995000	0.58
00:01:15.105000	0.58
00:01:15.205000	0.58
00:01:15.293000	0.585
00:01:15.388000	0.585
00:01:15.506000	0.585
00:01:15.609000	0.585
00:01:15.703000	0.591
00:01:15.798000	0.591
00:01:15.909000	0.591
00:01:16.006000	0.591
00:01:16.099000	0.601
00:01:16.194000	0.601
00:01:16.307000	0.601
00:01:16.407000	0.601
00:01:16.493000	0.606
00:01:16.587000	0.606
00:01:16.713000	0.606
00:01:16.809000	0.606
00:01:16.902000	0.611
00:01:16.997000	0.611
00:01:17.108000	0.611
00:01:17.209000	0.611
00:01:17.296000	0.613
00:01:17.391000	0.613
00:01:17.509000	0.613
00:01:17.610000	0.613
00:01:17.706000	0.616
00:01:17.802000	0.616
00:01:17.912000	0.616
00:01:18.007000	0.616
00:01:18.102000	0.62
00:01:18.202000	0.62
00:01:18.311000	0.62
00:01:18.409000	0.62
00:01:18.498000	0.625
00:01:18.592000	0.625
00:01:18.711000	0.625
00:01:18.797000	0.625
00:01:18.895000	0.632
00:01:19.001000	0.632
00:01:19.111000	0.632
00:01:19.207000	0.632
00:01:19.302000	0.637
00:01:19.397000	0.637
00:01:19.512000	0.637
00:01:19.603000	0.637
00:01:19.698000	0.64
00:01:19.792000	0.64
00:01:19.913000	0.64
00:01:20.005000	0.64
00:01:20.101000	0.645
00:01:20.202000	0.645
00:01:20.313000	0.645
00:01:20.409000	0.645
00:01:20.503000	0.65
00:01:20.597000	0.65
00:01:20.714000	0.65
00:01:20.802000	0.65
00:01:20.898000	0.655
00:01:20.993000	0.655
00:01:21.115000	0.655
00:01:21.212000	0.655
00:01:21.306000	0.661
00:01:21.401000	0.661
00:01:21.515000	0.661
00:01:21.607000	0.661
00:01:21.702000	0.666
00:01:21.798000	0.666
00:01:21.916000	0.666
00:01:22.002000	0.666
00:01:22.097000	0.671
00:01:22.191000	0.671
00:01:22.302000	0.671
00:01:22.412000	0.671
00:01:22.507000	0.677
00:01:22.602000	0.677
00:01:22.713000	0.677
00:01:22.807000	0.677
00:01:22.901000	0.685
00:01:22.995000	0.685
00:01:23.105000	0.685
00:01:23.200000	0.685
00:01:23.294000	0.691
00:01:23.404000	0.691
00:01:23.515000	0.691
00:01:23.610000	0.691
00:01:23.705000	0.697
00:01:23.799000	0.697
00:01:23.911000	0.697
00:01:24.006000	0.697
00:01:24.104000	0.702
00:01:24.197000	0.702
00:01:24.308000	0.702
00:01:24.402000	0.702
00:01:24.498000	0.707
00:01:24.592000	0.707
00:01:24.704000	0.707
00:01:24.813000	0.707
00:01:24.908000	0.713
00:01:25.003000	0.713
00:01:25.098000	0.713
00:01:25.209000	0.713
00:01:25.303000	0.719
00:01:25.398000	0.719
00:01:25.493000	0.719
00:01:25.603000	0.719
00:01:25.697000	0.726
00:01:25.792000	0.726
00:01:25.902000	0.726
00:01:26.012000	0.726
00:01:26.106000	0.733
00:01:26.202000	0.733
00:01:26.296000	0.733
00:01:26.406000	0.733
00:01:26.501000	0.74
00:01:26.596000	0.74
00:01:26.691000	0.74
00:01:26.802000	0.74
00:01:26.897000	0.747
00:01:26.992000	0.747
00:01:27.102000	0.747
00:01:27.214000	0.747
00:01:27.308000	0.752
00:01:27.403000	0.752
00:01:27.498000	0.752
00:01:27.608000	0.752
00:01:27.707000	0.756
00:01:27.798000	0.756
00:01:27.893000	0.756
00:01:28.003000	0.756
00:01:28.098000	0.764
00:01:28.193000	0.764
00:01:28.288000	0.764
00:01:28.415000	0.764
00:01:28.509000	0.776
00:01:28.603000	0.776
00:01:28.699000	0.776
00:01:28.809000	0.776
00:01:28.904000	0.782
00:01:28.999000	0.782
00:01:29.093000	0.782
00:01:29.204000	0.782
00:01:29.299000	0.787
00:01:29.393000	0.787
00:01:29.503000	0.787
00:01:29.614000	0.787
00:01:29.709000	0.793
00:01:29.804000	0.793
00:01:29.899000	0.793
00:01:30.009000	0.793
00:01:30.105000	0.799
00:01:30.199000	0.799
00:01:30.294000	0.799
00:01:30.406000	0.799
00:01:30.500000	0.805
00:01:30.595000	0.805
00:01:30.690000	0.805
00:01:30.815000	0.805
00:01:30.909000	0.81
00:01:31.004000	0.81
00:01:31.099000	0.81
00:01:31.210000	0.81
00:01:31.304000	0.814
00:01:31.399000	0.814
00:01:31.494000	0.814
00:01:31.604000	0.814
00:01:31.699000	0.821
00:01:31.794000	0.821
00:01:31.905000	0.821
00:01:32.015000	0.821
00:01:32.109000	0.826
00:01:32.204000	0.826
00:01:32.298000	0.826
00:01:32.408000	0.826
00:01:32.504000	0.832
00:01:32.599000	0.832
00:01:32.694000	0.832
00:01:32.803000	0.832
00:01:32.898000	0.84
00:01:33.009000	0.84
00:01:33.103000	0.84
00:01:33.212000	0.84
00:01:33.307000	0.848
00:01:33.402000	0.848
00:01:33.497000	0.848
00:01:33.608000	0.848
00:01:33.703000	0.855
00:01:33.797000	0.855
00:01:33.892000	0.855
00:01:34.017000	0.855
00:01:34.113000	0.86
00:01:34.207000	0.86
00:01:34.302000	0.86
00:01:34.412000	0.86
00:01:34.507000	0.865
00:01:34.601000	0.865
00:01:34.696000	0.865
00:01:34.790000	0.865
00:01:34.901000	0.871
00:01:34.994000	0.871
00:01:35.105000	0.871
00:01:35.201000	0.871
00:01:35.311000	0.877
00:01:35.405000	0.877
00:01:35.500000	0.877
00:01:35.594000	0.877
00:01:35.704000	0.884
00:01:35.799000	0.884
00:01:35.893000	0.884
00:01:35.987000	0.884
00:01:36.113000	0.889
00:01:36.208000	0.889
00:01:36.301000	0.889
00:01:36.396000	0.889
00:01:36.506000	0.894
00:01:36.600000	0.894
00:01:36.696000	0.894
00:01:36.790000	0.894
00:01:36.900000	0.9
00:01:36.996000	0.9
00:01:37.106000	0.9
00:01:37.202000	0.9
00:01:37.311000	0.906
00:01:37.406000	0.906
00:01:37.500000	0.906
00:01:37.594000	0.906
00:01:37.703000	0.911
00:01:37.798000	0.911
00:01:37.893000	0.911
00:01:37.988000	0.911
00:01:38.114000	0.917
00:01:38.209000	0.917
00:01:38.304000	0.917
00:01:38.397000	0.917
00:01:38.508000	0.923
00:01:38.603000	0.923
00:01:38.697000	0.923
00:01:38.791000	0.923
00:01:38.901000	0.93
00:01:39.011000	0.93
00:01:39.106000	0.93
00:01:39.201000	0.93
00:01:39.312000	0.937
00:01:39.406000	0.937
00:01:39.504000	0.937
00:01:39.596000	0.937
00:01:39.707000	0.944
00:01:39.802000	0.944
00:01:39.896000	0.944
00:01:39.991000	0.944
00:01:40.117000	0.951
00:01:40.211000	0.951
00:01:40.308000	0.951
00:01:40.402000	0.951
00:01:40.513000	0.957
00:01:40.607000	0.957
00:01:40.702000	0.957
00:01:40.796000	0.957
00:01:40.907000	0.964
00:01:41.004000	0.964
00:01:41.096000	0.964
00:01:41.190000	0.964
00:01:41.316000	0.97
00:01:41.411000	0.97
00:01:41.506000	0.97
00:01:41.601000	0.97
00:01:41.713000	0.975
00:01:41.805000	0.975
00:01:41.901000	0.975
00:01:41.994000	0.975
00:01:42.104000	0.981
00:01:42.200000	0.981
00:01:42.309000	0.981
00:01:42.403000	0.981
00:01:42.514000	0.989
00:01:42.609000	0.989
00:01:42.703000	0.989
00:01:42.798000	0.989
00:01:42.908000	0.996
00:01:43.004000	0.996
00:01:43.099000	0.996
00:01:43.193000	0.996
00:01:43.304000	1.004
00:01:43.414000	1.004
00:01:43.509000	1.004
00:01:43.604000	1.004
00:01:43.715000	1.011
00:01:43.810000	1.011
00:01:43.904000	1.011
00:01:43.999000	1.011
00:01:44.109000	1.018
00:01:44.204000	1.018
00:01:44.299000	1.018
00:01:44.393000	1.018
00:01:44.488000	1.025
00:01:44.610000	1.025
00:01:44.708000	1.025
00:01:44.803000	1.025
00:01:44.898000	1.031
00:01:45.008000	1.031
00:01:45.103000	1.031
00:01:45.199000	1.031
00:01:45.293000	1.038
00:01:45.404000	1.038
00:01:45.499000	1.038
00:01:45.594000	1.038
00:01:45.689000	1.045
00:01:45.801000	1.045
00:01:45.910000	1.045
00:01:46.006000	1.045
00:01:46.100000	1.053
00:01:46.210000	1.053
00:01:46.305000	1.053
00:01:46.399000	1.053
00:01:46.493000	1.06
00:01:46.604000	1.06
00:01:46.702000	1.06
00:01:46.794000	1.06
00:01:46.903000	1.068
00:01:47.014000	1.068
00:01:47.108000	1.068
00:01:47.201000	1.068
00:01:47.296000	1.075
00:01:47.406000	1.075
00:01:47.503000	1.075
00:01:47.595000	1.075
00:01:47.691000	1.082
00:01:47.801000	1.082
00:01:47.911000	1.082
00:01:48.006000	1.082
00:01:48.100000	1.09
00:01:48.212000	1.09
00:01:48.307000	1.09
00:01:48.400000	1.09
00:01:48.496000	1.1
00:01:48.606000	1.1
00:01:48.702000	1.1
00:01:48.796000	1.1
00:01:48.891000	1.108
00:01:49.001000	1.108
00:01:49.111000	1.108
00:01:49.206000	1.108
00:01:49.304000	1.116
00:01:49.411000	1.116
00:01:49.511000	1.116
00:01:49.599000	1.116
00:01:49.703000	1.123
00:01:49.803000	1.123
00:01:49.897000	1.123
00:01:50.008000	1.123
00:01:50.102000	1.13
00:01:50.212000	1.13
00:01:50.306000	1.13
00:01:50.400000	1.13
00:01:50.495000	1.137
00:01:50.606000	1.137
00:01:50.700000	1.137
00:01:50.794000	1.137
00:01:50.889000	1.143
00:01:51.015000	1.143
00:01:51.109000	1.143
00:01:51.203000	1.143
00:01:51.297000	1.149
00:01:51.407000	1.149
00:01:51.501000	1.149
00:01:51.596000	1.149
00:01:51.690000	1.156
00:01:51.816000	1.156
00:01:51.910000	1.156
00:01:52.005000	1.156
00:01:52.099000	1.165
00:01:52.209000	1.165
00:01:52.303000	1.165
00:01:52.398000	1.165
00:01:52.492000	1.173
00:01:52.604000	1.173
00:01:52.699000	1.173
00:01:52.810000	1.173
00:01:52.904000	1.18
00:01:53.015000	1.18
00:01:53.109000	1.18
00:01:53.204000	1.18
00:01:53.298000	1.188
00:01:53.408000	1.188
00:01:53.503000	1.188
00:01:53.598000	1.188
00:01:53.693000	1.197
00:01:53.804000	1.197
00:01:53.899000	1.197
00:01:54.009000	1.197
00:01:54.104000	1.207
00:01:54.214000	1.207
00:01:54.309000	1.207
00:01:54.404000	1.207
00:01:54.499000	1.217
00:01:54.593000	1.217
00:01:54.703000	1.217
00:01:54.798000	1.217
00:01:54.893000	1.224
00:01:54.988000	1.224
00:01:55.114000	1.224
00:01:55.210000	1.224
00:01:55.305000	1.23
00:01:55.401000	1.23
00:01:55.510000	1.23
00:01:55.606000	1.23
00:01:55.701000	1.238
00:01:55.794000	1.238
00:01:55.905000	1.238
00:01:56	1.238
00:01:56.095000	1.246
00:01:56.190000	1.246
00:01:56.300000	1.246
00:01:56.411000	1.246
00:01:56.505000	1.254
00:01:56.599000	1.254
00:01:56.711000	1.254
00:01:56.804000	1.254
00:01:56.898000	1.262
00:01:56.993000	1.262
00:01:57.103000	1.262
00:01:57.197000	1.262
00:01:57.307000	1.271
00:01:57.402000	1.271
00:01:57.512000	1.271
00:01:57.607000	1.271
00:01:57.702000	1.284
00:01:57.796000	1.284
00:01:57.907000	1.284
00:01:58.001000	1.284
00:01:58.096000	1.292
00:01:58.202000	1.292
00:01:58.309000	1.292
00:01:58.403000	1.292
00:01:58.498000	1.299
00:01:58.604000	1.299
00:01:58.716000	1.299
00:01:58.799000	1.299
00:01:58.893000	1.307
00:01:59.005000	1.307
00:01:59.115000	1.307
00:01:59.210000	1.307
00:01:59.305000	1.315
00:01:59.400000	1.315
00:01:59.511000	1.315
00:01:59.606000	1.315
00:01:59.700000	1.327
00:01:59.794000	1.327
00:01:59.904000	1.327
00:01:59.999000	1.327
00:02:00.094000	1.337
00:02:00.204000	1.337
00:02:00.315000	1.337
00:02:00.410000	1.337
00:02:00.505000	1.347
00:02:00.599000	1.347
00:02:00.709000	1.347
00:02:00.803000	1.347
00:02:00.899000	1.36
00:02:00.994000	1.36
00:02:01.104000	1.36
00:02:01.199000	1.36
00:02:01.294000	1.365
00:02:01.404000	1.365
00:02:01.515000	1.365
00:02:01.610000	1.365
00:02:01.705000	1.371
00:02:01.800000	1.371
00:02:01.910000	1.371
00:02:02.005000	1.371
00:02:02.099000	1.379
00:02:02.194000	1.379
00:02:02.304000	1.379
00:02:02.414000	1.379
00:02:02.508000	1.388
00:02:02.603000	1.388
00:02:02.713000	1.388
00:02:02.808000	1.388
00:02:02.903000	1.396
00:02:02.997000	1.396
00:02:03.112000	1.396
00:02:03.204000	1.396
00:02:03.298000	1.403
00:02:03.393000	1.403
00:02:03.504000	1.403
00:02:03.614000	1.403
00:02:03.708000	1.411
00:02:03.804000	1.411
00:02:03.914000	1.411
00:02:04.009000	1.411
00:02:04.106000	1.419
00:02:04.199000	1.419
00:02:04.294000	1.419
00:02:04.404000	1.419
00:02:04.498000	1.427
00:02:04.592000	1.427
00:02:04.687000	1.427
00:02:04.813000	1.427
00:02:04.908000	1.436
00:02:05.002000	1.436
00:02:05.096000	1.436
00:02:05.207000	1.436
00:02:05.302000	1.446
00:02:05.396000	1.446
00:02:05.491000	1.446
00:02:05.602000	1.446
00:02:05.696000	1.459
00:02:05.806000	1.459
00:02:05.900000	1.459
00:02:06.011000	1.459
00:02:06.105000	1.468
00:02:06.199000	1.468
00:02:06.293000	1.468
00:02:06.403000	1.468
00:02:06.498000	1.473
00:02:06.592000	1.473
00:02:06.702000	1.473
00:02:06.813000	1.473
00:02:06.906000	1.481
00:02:07.001000	1.481
00:02:07.096000	1.481
00:02:07.206000	1.481
00:02:07.300000	1.489
00:02:07.395000	1.489
00:02:07.489000	1.489
00:02:07.616000	1.489
00:02:07.709000	1.498
00:02:07.804000	1.498
00:02:07.898000	1.498
00:02:08.009000	1.498
00:02:08.104000	1.507
00:02:08.207000	1.507
00:02:08.301000	1.507
00:02:08.411000	1.507
00:02:08.506000	1.515
00:02:08.600000	1.515
00:02:08.696000	1.515
00:02:08.813000	1.515
00:02:08.900000	1.523
00:02:08.996000	1.523
00:02:09.092000	1.523
00:02:09.217000	1.523
00:02:09.312000	1.533
00:02:09.406000	1.533
00:02:09.500000	1.533
00:02:09.611000	1.533
00:02:09.706000	1.544
00:02:09.801000	1.544
00:02:09.895000	1.544
00:02:10.004000	1.544
00:02:10.099000	1.553
00:02:10.209000	1.553
00:02:10.304000	1.553
00:02:10.414000	1.553
00:02:10.508000	1.562
00:02:10.602000	1.562
00:02:10.696000	1.562
00:02:10.807000	1.562
00:02:10.901000	1.571
00:02:10.996000	1.571
00:02:11.090000	1.571
00:02:11.217000	1.571
00:02:11.311000	1.579
00:02:11.406000	1.579
00:02:11.500000	1.579
00:02:11.611000	1.579
00:02:11.705000	1.587
00:02:11.800000	1.587
00:02:11.895000	1.587
00:02:12.005000	1.587
00:02:12.099000	1.597
00:02:12.210000	1.597
00:02:12.305000	1.597
00:02:12.416000	1.597
00:02:12.512000	1.606
00:02:12.606000	1.606
00:02:12.700000	1.606
00:02:12.812000	1.606
00:02:12.906000	1.615
00:02:13	1.615
00:02:13.094000	1.615
00:02:13.204000	1.615
00:02:13.314000	1.624
00:02:13.409000	1.624
00:02:13.504000	1.624
00:02:13.599000	1.624
00:02:13.709000	1.633
00:02:13.802000	1.633
00:02:13.897000	1.633
00:02:13.991000	1.633
00:02:14.102000	1.642
00:02:14.198000	1.642
00:02:14.307000	1.642
00:02:14.402000	1.642
00:02:14.513000	1.653
00:02:14.608000	1.653
00:02:14.702000	1.653
00:02:14.798000	1.653
00:02:14.908000	1.663
00:02:15.002000	1.663
00:02:15.098000	1.663
00:02:15.192000	1.663
00:02:15.302000	1.674
00:02:15.397000	1.674
00:02:15.507000	1.674
00:02:15.602000	1.674
00:02:15.713000	1.684
00:02:15.807000	1.684
00:02:15.901000	1.684
00:02:15.995000	1.684
00:02:16.106000	1.693
00:02:16.200000	1.693
00:02:16.294000	1.693
00:02:16.392000	1.693
00:02:16.516000	1.704
00:02:16.610000	1.704
00:02:16.706000	1.704
00:02:16.802000	1.704
00:02:16.910000	1.712
00:02:17.005000	1.712
00:02:17.099000	1.712
00:02:17.194000	1.712
00:02:17.304000	1.722
00:02:17.400000	1.722
00:02:17.494000	1.722
00:02:17.604000	1.722
00:02:17.715000	1.732
00:02:17.810000	1.732
00:02:17.904000	1.732
00:02:17.999000	1.732
00:02:18.109000	1.739
00:02:18.208000	1.739
00:02:18.303000	1.739
00:02:18.398000	1.739
00:02:18.508000	1.747
00:02:18.603000	1.747
00:02:18.698000	1.747
00:02:18.795000	1.747
00:02:18.902000	1.756
00:02:19.011000	1.756
00:02:19.106000	1.756
00:02:19.200000	1.756
00:02:19.311000	1.766
00:02:19.406000	1.766
00:02:19.501000	1.766
00:02:19.597000	1.766
00:02:19.706000	1.776
00:02:19.801000	1.776
00:02:19.897000	1.776
00:02:19.997000	1.776
00:02:20.117000	1.787
00:02:20.212000	1.787
00:02:20.306000	1.787
00:02:20.401000	1.787
00:02:20.511000	1.798
00:02:20.606000	1.798
00:02:20.700000	1.798
00:02:20.799000	1.798
00:02:20.906000	1.808
00:02:21	1.808
00:02:21.099000	1.808
00:02:21.206000	1.808
00:02:21.315000	1.82
00:02:21.411000	1.82
00:02:21.506000	1.82
00:02:21.600000	1.82
00:02:21.711000	1.827
00:02:21.806000	1.827
00:02:21.901000	1.827
00:02:22.001000	1.827
00:02:22.105000	1.835
00:02:22.215000	1.835
00:02:22.309000	1.835
00:02:22.405000	1.835
00:02:22.518000	1.844
00:02:22.609000	1.844
00:02:22.706000	1.844
00:02:22.803000	1.844
00:02:22.893000	1.853
00:02:23.004000	1.853
00:02:23.103000	1.853
00:02:23.204000	1.853
00:02:23.303000	1.864
00:02:23.415000	1.864
00:02:23.509000	1.864
00:02:23.604000	1.864
00:02:23.698000	1.875
00:02:23.808000	1.875
00:02:23.905000	1.875
00:02:24.005000	1.875
00:02:24.092000	1.887
00:02:24.206000	1.887
00:02:24.306000	1.887
00:02:24.406000	1.887
00:02:24.501000	1.896
00:02:24.612000	1.896
00:02:24.706000	1.896
00:02:24.807000	1.896
00:02:24.896000	1.904
00:02:25.007000	1.904
00:02:25.107000	1.904
00:02:25.207000	1.904
00:02:25.290000	1.913
00:02:25.416000	1.913
00:02:25.511000	1.913
00:02:25.608000	1.913
00:02:25.699000	1.922
00:02:25.809000	1.922
00:02:25.909000	1.922
00:02:25.998000	1.922
00:02:26.092000	1.931
00:02:26.210000	1.931
00:02:26.310000	1.931
00:02:26.407000	1.931
00:02:26.503000	1.941
00:02:26.612000	1.941
00:02:26.711000	1.941
00:02:26.801000	1.941
00:02:26.896000	1.952
00:02:27.011000	1.952
00:02:27.111000	1.952
00:02:27.197000	1.952
00:02:27.291000	1.962
00:02:27.412000	1.962
00:02:27.512000	1.962
00:02:27.606000	1.962
00:02:27.702000	1.973
00:02:27.812000	1.973
00:02:27.913000	1.973
00:02:28.001000	1.973
00:02:28.096000	1.984
00:02:28.213000	1.984
00:02:28.314000	1.984
00:02:28.402000	1.984
00:02:28.497000	1.993
00:02:28.614000	1.993
00:02:28.702000	1.993
00:02:28.799000	1.993
00:02:28.893000	2.003
00:02:29.015000	2.003
00:02:29.098000	2.003
00:02:29.209000	2.003
00:02:29.304000	2.011
00:02:29.415000	2.011
00:02:29.510000	2.011
00:02:29.604000	2.011
00:02:29.699000	2.02
00:02:29.816000	2.02
00:02:29.906000	2.02
00:02:29.999000	2.02
00:02:30.094000	2.03
00:02:30.217000	2.03
00:02:30.299000	2.03
00:02:30.409000	2.03
00:02:30.504000	2.04
00:02:30.617000	2.04
00:02:30.710000	2.04
00:02:30.806000	2.04
00:02:30.901000	2.051
00:02:31.018000	2.051
00:02:31.104000	2.051
00:02:31.199000	2.051
00:02:31.295000	2.061
00:02:31.418000	2.061
00:02:31.500000	2.061
00:02:31.595000	2.061
00:02:31.705000	2.069
00:02:31.815000	2.069
00:02:31.910000	2.069
00:02:32.004000	2.069
00:02:32.099000	2.077
00:02:32.194000	2.077
00:02:32.303000	2.077
00:02:32.398000	2.077
00:02:32.493000	2.086
00:02:32.602000	2.086
00:02:32.713000	2.086
00:02:32.808000	2.086
00:02:32.902000	2.096
00:02:32.996000	2.096
00:02:33.108000	2.096
00:02:33.202000	2.096
00:02:33.297000	2.106
00:02:33.392000	2.106
00:02:33.502000	2.106
00:02:33.596000	2.106
00:02:33.707000	2.118
00:02:33.802000	2.118
00:02:33.912000	2.118
00:02:34.006000	2.118
00:02:34.100000	2.127
00:02:34.195000	2.127
00:02:34.305000	2.127
00:02:34.399000	2.127
00:02:34.493000	2.136
00:02:34.603000	2.136
00:02:34.712000	2.136
00:02:34.806000	2.136
00:02:34.901000	2.145
00:02:34.995000	2.145
00:02:35.105000	2.145
00:02:35.200000	2.145
00:02:35.294000	2.154
00:02:35.389000	2.154
00:02:35.515000	2.154
00:02:35.610000	2.154
00:02:35.704000	2.162
00:02:35.799000	2.162
00:02:35.909000	2.162
00:02:36.002000	2.162
00:02:36.098000	2.173
00:02:36.192000	2.173
00:02:36.303000	2.173
00:02:36.398000	2.173
00:02:36.507000	2.183
00:02:36.602000	2.183
00:02:36.712000	2.183
00:02:36.807000	2.183
00:02:36.902000	2.192
00:02:36.996000	2.192
00:02:37.107000	2.192
00:02:37.200000	2.192
00:02:37.295000	2.202
00:02:37.391000	2.202
00:02:37.516000	2.202
00:02:37.612000	2.202
00:02:37.706000	2.213
00:02:37.800000	2.213
00:02:37.911000	2.213
00:02:38.006000	2.213
00:02:38.100000	2.221
00:02:38.196000	2.221
00:02:38.306000	2.221
00:02:38.401000	2.221
00:02:38.496000	2.231
00:02:38.591000	2.231
00:02:38.716000	2.231
00:02:38.811000	2.231
00:02:38.906000	2.24
00:02:39.001000	2.24
00:02:39.111000	2.24
00:02:39.205000	2.24
00:02:39.300000	2.249
00:02:39.394000	2.249
00:02:39.504000	2.249
00:02:39.598000	2.249
00:02:39.708000	2.259
00:02:39.803000	2.259
00:02:39.913000	2.259
00:02:40.007000	2.259
00:02:40.103000	2.267
00:02:40.198000	2.267
00:02:40.308000	2.267
00:02:40.403000	2.267
00:02:40.497000	2.276
00:02:40.591000	2.276
00:02:40.717000	2.276
00:02:40.812000	2.276
00:02:40.906000	2.285
00:02:41.003000	2.285
00:02:41.112000	2.285
00:02:41.207000	2.285
00:02:41.301000	2.294
00:02:41.396000	2.294
00:02:41.505000	2.294
00:02:41.600000	2.294
00:02:41.710000	2.304
00:02:41.805000	2.304
00:02:41.900000	2.304
00:02:42.010000	2.304
00:02:42.105000	2.315
00:02:42.199000	2.315
00:02:42.293000	2.315
00:02:42.403000	2.315
00:02:42.499000	2.325
00:02:42.592000	2.325
00:02:42.702000	2.325
00:02:42.813000	2.325
00:02:42.908000	2.333
00:02:43.004000	2.333
00:02:43.099000	2.333
00:02:43.210000	2.333
00:02:43.305000	2.343
00:02:43.399000	2.343
00:02:43.493000	2.343
00:02:43.603000	2.343
00:02:43.698000	2.353
00:02:43.794000	2.353
00:02:43.890000	2.353
00:02:44.015000	2.353
00:02:44.110000	2.362
00:02:44.205000	2.362
00:02:44.301000	2.362
00:02:44.410000	2.362
00:02:44.506000	2.371
00:02:44.601000	2.371
00:02:44.694000	2.371
00:02:44.805000	2.371
00:02:44.899000	2.381
00:02:44.994000	2.381
00:02:45.104000	2.381
00:02:45.216000	2.381
00:02:45.308000	2.39
00:02:45.402000	2.39
00:02:45.498000	2.39
00:02:45.607000	2.39
00:02:45.704000	2.4
00:02:45.798000	2.4
00:02:45.893000	2.4
00:02:46.002000	2.4
00:02:46.099000	2.408
00:02:46.208000	2.408
00:02:46.302000	2.408
00:02:46.413000	2.408
00:02:46.507000	2.416
00:02:46.601000	2.416
00:02:46.695000	2.416
00:02:46.805000	2.416
00:02:46.900000	2.425
00:02:46.994000	2.425
00:02:47.104000	2.425
00:02:47.214000	2.425
00:02:47.308000	2.434
00:02:47.403000	2.434
00:02:47.497000	2.434
00:02:47.607000	2.434
00:02:47.702000	2.443
00:02:47.798000	2.443
00:02:47.894000	2.443
00:02:48.004000	2.443
00:02:48.098000	2.451
00:02:48.197000	2.451
00:02:48.291000	2.451
00:02:48.417000	2.451
00:02:48.512000	2.46
00:02:48.606000	2.46
00:02:48.701000	2.46
00:02:48.813000	2.46
00:02:48.907000	2.469
00:02:49.001000	2.469
00:02:49.096000	2.469
00:02:49.206000	2.469
00:02:49.301000	2.479
00:02:49.395000	2.479
00:02:49.506000	2.479
00:02:49.616000	2.479
00:02:49.711000	2.489
00:02:49.807000	2.489
00:02:49.900000	2.489
00:02:50.010000	2.489
00:02:50.105000	2.499
00:02:50.199000	2.499
00:02:50.293000	2.499
00:02:50.404000	2.499
00:02:50.514000	2.513
00:02:50.611000	2.513
00:02:50.703000	2.513
00:02:50.814000	2.513
00:02:50.909000	2.522
00:02:51.004000	2.522
00:02:51.099000	2.522
00:02:51.193000	2.522
00:02:51.304000	2.529
00:02:51.399000	2.529
00:02:51.494000	2.529
00:02:51.588000	2.529
00:02:51.714000	2.537
00:02:51.809000	2.537
00:02:51.904000	2.537
00:02:51.999000	2.537
00:02:52.109000	2.546
00:02:52.203000	2.546
00:02:52.298000	2.546
00:02:52.392000	2.546
00:02:52.502000	2.556
00:02:52.598000	2.556
00:02:52.708000	2.556
00:02:52.803000	2.556
00:02:52.913000	2.566
00:02:53.008000	2.566
00:02:53.104000	2.566
00:02:53.198000	2.566
00:02:53.309000	2.575
00:02:53.403000	2.575
00:02:53.497000	2.575
00:02:53.591000	2.575
00:02:53.702000	2.585
00:02:53.811000	2.585
00:02:53.907000	2.585
00:02:54	2.585
00:02:54.111000	2.597
00:02:54.206000	2.597
00:02:54.303000	2.597
00:02:54.395000	2.597
00:02:54.505000	2.607
00:02:54.600000	2.607
00:02:54.695000	2.607
00:02:54.789000	2.607
00:02:54.915000	2.617
00:02:55.010000	2.617
00:02:55.107000	2.617
00:02:55.200000	2.617
00:02:55.310000	2.627
00:02:55.404000	2.627
00:02:55.499000	2.627
00:02:55.594000	2.627
00:02:55.704000	2.636
00:02:55.800000	2.636
00:02:55.894000	2.636
00:02:56.004000	2.636
00:02:56.115000	2.646
00:02:56.209000	2.646
00:02:56.303000	2.646
00:02:56.398000	2.646
00:02:56.509000	2.656
00:02:56.610000	2.656
00:02:56.697000	2.656
00:02:56.792000	2.656
00:02:56.902000	2.666
00:02:57.012000	2.666
00:02:57.106000	2.666
00:02:57.201000	2.666
00:02:57.312000	2.674
00:02:57.407000	2.674
00:02:57.501000	2.674
00:02:57.596000	2.674
00:02:57.706000	2.683
00:02:57.800000	2.683
00:02:57.894000	2.683
00:02:58.005000	2.683
00:02:58.115000	2.693
00:02:58.214000	2.693
00:02:58.307000	2.693
00:02:58.401000	2.693
00:02:58.511000	2.704
00:02:58.607000	2.704
00:02:58.701000	2.704
00:02:58.797000	2.704
00:02:58.907000	2.714
00:02:59.002000	2.714
00:02:59.096000	2.714
00:02:59.206000	2.714
00:02:59.316000	2.724
00:02:59.411000	2.724
00:02:59.506000	2.724
00:02:59.600000	2.724
00:02:59.710000	2.735
00:02:59.805000	2.735
00:02:59.899000	2.735
00:02:59.994000	2.735
00:03:00.104000	2.746
00:03:00.215000	2.746
00:03:00.310000	2.746
00:03:00.404000	2.746
00:03:00.499000	2.755
00:03:00.609000	2.755
00:03:00.705000	2.755
00:03:00.799000	2.755
00:03:00.894000	2.764
00:03:01.004000	2.764
00:03:01.099000	2.764
00:03:01.195000	2.764
00:03:01.290000	2.776
00:03:01.415000	2.776
00:03:01.510000	2.776
00:03:01.607000	2.776
00:03:01.701000	2.785
00:03:01.811000	2.785
00:03:01.906000	2.785
00:03:02	2.785
00:03:02.095000	2.794
00:03:02.205000	2.794
00:03:02.299000	2.794
00:03:02.394000	2.794
00:03:02.491000	2.803
00:03:02.615000	2.803
00:03:02.710000	2.803
00:03:02.804000	2.803
00:03:02.898000	2.813
00:03:03.008000	2.813
00:03:03.104000	2.813
00:03:03.198000	2.813
00:03:03.292000	2.824
00:03:03.402000	2.824
00:03:03.498000	2.824
00:03:03.608000	2.824
00:03:03.702000	2.834
00:03:03.813000	2.834
00:03:03.907000	2.834
00:03:04.003000	2.834
00:03:04.097000	2.844
00:03:04.208000	2.844
00:03:04.303000	2.844
00:03:04.398000	2.844
00:03:04.492000	2.856
00:03:04.602000	2.856
00:03:04.712000	2.856
00:03:04.806000	2.856
00:03:04.901000	2.866
00:03:05.011000	2.866
00:03:05.107000	2.866
00:03:05.202000	2.866
00:03:05.295000	2.872
00:03:05.407000	2.872
00:03:05.502000	2.872
00:03:05.597000	2.872
00:03:05.690000	2.88
00:03:05.816000	2.88
00:03:05.910000	2.88
00:03:06.005000	2.88
00:03:06.100000	2.89
00:03:06.210000	2.89
00:03:06.305000	2.89
00:03:06.399000	2.89
00:03:06.494000	2.901
00:03:06.605000	2.901
00:03:06.701000	2.901
00:03:06.802000	2.901
00:03:06.905000	2.912
00:03:07.016000	2.912
00:03:07.111000	2.912
00:03:07.205000	2.912
00:03:07.301000	2.921
00:03:07.411000	2.921
00:03:07.506000	2.921
00:03:07.601000	2.921
00:03:07.696000	2.929
00:03:07.806000	2.929
00:03:07.900000	2.929
00:03:07.995000	2.929
00:03:08.105000	2.94
00:03:08.208000	2.94
00:03:08.302000	2.94
00:03:08.397000	2.94
00:03:08.506000	2.949
00:03:08.617000	2.949
00:03:08.711000	2.949
00:03:08.806000	2.949
00:03:08.900000	2.96
00:03:09.010000	2.96
00:03:09.105000	2.96
00:03:09.199000	2.96
00:03:09.293000	2.97
00:03:09.404000	2.97
00:03:09.513000	2.97
00:03:09.608000	2.97
00:03:09.702000	2.979
00:03:09.812000	2.979
00:03:09.906000	2.979
00:03:10.001000	2.979
00:03:10.095000	2.99
00:03:10.206000	2.99
00:03:10.301000	2.99
00:03:10.401000	2.99
00:03:10.506000	3
00:03:10.600000	3
00:03:10.711000	3
00:03:10.806000	3
00:03:10.901000	3.011
00:03:10.995000	3.011
00:03:11.105000	3.011
00:03:11.200000	3.011
00:03:11.295000	3.024
00:03:11.389000	3.024
00:03:11.515000	3.024
00:03:11.609000	3.024
00:03:11.703000	3.034
00:03:11.797000	3.034
00:03:11.908000	3.034
00:03:12.002000	3.034
00:03:12.097000	3.042
00:03:12.191000	3.042
00:03:12.302000	3.042
00:03:12.412000	3.042
00:03:12.506000	3.05
00:03:12.601000	3.05
00:03:12.712000	3.05
00:03:12.806000	3.05
00:03:12.900000	3.06
00:03:12.996000	3.06
00:03:13.107000	3.06
00:03:13.200000	3.06
00:03:13.295000	3.072
00:03:13.389000	3.072
00:03:13.515000	3.072
00:03:13.610000	3.072
00:03:13.705000	3.082
00:03:13.799000	3.082
00:03:13.910000	3.082
00:03:14.004000	3.082
00:03:14.099000	3.091
00:03:14.194000	3.091
00:03:14.304000	3.091
00:03:14.398000	3.091
00:03:14.509000	3.1
00:03:14.604000	3.1
00:03:14.714000	3.1
00:03:14.809000	3.1
00:03:14.903000	3.11
00:03:14.997000	3.11
00:03:15.107000	3.11
00:03:15.202000	3.11
00:03:15.297000	3.12
00:03:15.392000	3.12
00:03:15.504000	3.12
00:03:15.598000	3.12
00:03:15.709000	3.13
00:03:15.803000	3.13
00:03:15.913000	3.13
00:03:16.007000	3.13
00:03:16.102000	3.139
00:03:16.197000	3.139
00:03:16.307000	3.139
00:03:16.402000	3.139
00:03:16.496000	3.149
00:03:16.590000	3.149
00:03:16.716000	3.149
00:03:16.810000	3.149
00:03:16.904000	3.158
00:03:16.998000	3.158
00:03:17.108000	3.158
00:03:17.202000	3.158
00:03:17.297000	3.165
00:03:17.392000	3.165
00:03:17.518000	3.165
00:03:17.614000	3.165
00:03:17.709000	3.176
00:03:17.803000	3.176
00:03:17.914000	3.176
00:03:18.008000	3.176
00:03:18.103000	3.186
00:03:18.199000	3.186
00:03:18.319000	3.186
00:03:18.414000	3.186
00:03:18.510000	3.194
00:03:18.603000	3.194
00:03:18.714000	3.194
00:03:18.808000	3.194
00:03:18.903000	3.202
00:03:18.998000	3.202
00:03:19.108000	3.202
00:03:19.203000	3.202
00:03:19.299000	3.212
00:03:19.394000	3.212
00:03:19.519000	3.212
00:03:19.613000	3.212
00:03:19.707000	3.223
[truncated: 2,555 more rows]

## Sheet: Figure 1h-i
force measurement raw data		strain measurement raw data						sample width
Time Elapsed	force - mN	Time [s]	Surface component 1.epsX.avg [%]	Surface component 1.epsY.avg [%]	Surface component 1.eps1.avg [%]	Surface component 1.eps2.avg [%]	Surface component 1.epsXY.avg []	320um
00:00:00	-0.086	0	0	0	0	0	0
00:00:00	-0.086	1	-0.389715	-0.061117	1.09928	-1.55011	0.001128
00:00:00	-0.086	2	-0.32139	-0.048121	0.888017	-1.25753	0.000642
00:00:00	-0.087	3	-0.383882	0.039571	0.974852	-1.31916	0.000604
00:00:00	-0.087	4	-0.253753	-0.070558	0.882597	-1.20691	-0.000944
00:00:00	-0.087	5	-0.455374	-0.250402	0.709626	-1.4154	-0.000424
00:00:00	-0.087	6	-0.299209	-0.044506	0.827488	-1.1712	-0.000533
00:00:00	-0.089	7	0.034381	-0.037622	1.17005	-1.17329	0.000654
00:00:00	-0.089	8	-0.220052	-0.10397	0.756054	-1.08008	0.000241
00:00:00	-0.089	9	-0.113404	-0.274717	0.795054	-1.18318	-0.000654
00:00:00	-0.089	10	-0.250583	0.036008	0.928952	-1.14353	0.001567
00:00:01	-0.088	11	-0.063304	-0.187142	0.799254	-1.0497	0.000393
00:00:01	-0.088	12	-0.238806	0.12077	0.978055	-1.09609	0.00059
00:00:01	-0.088	13	-0.214504	-0.013119	0.757148	-0.984771	0.000797
00:00:01	-0.088	14	-0.145309	-0.139968	0.886292	-1.17157	-8.8e-05
00:00:01	-0.087	15	-0.006828	-0.080199	0.937385	-1.02441	2.6e-05
00:00:01	-0.087	16	0.075643	-0.061293	0.85538	-0.841031	0.000998
00:00:01	-0.087	17	0.095143	-0.158577	0.898952	-0.962386	0.000309
00:00:01	-0.087	18	0.057337	-0.006597	1.09267	-1.04193	0.001529
00:00:01	-0.086	19	0.069757	-0.048147	0.917339	-0.895729	0.000583
00:00:02	-0.086	20	0.281192	-0.034869	1.02271	-0.776383	0.000252
00:00:02	-0.086	21	0.247144	-0.129457	0.950013	-0.832325	-1.2e-05
00:00:02	-0.086	22	0.263576	-0.081483	1.00998	-0.827883	-0.001052
00:00:02	-0.087	23	0.400665	0.034302	1.10479	-0.669828	0.000343
00:00:02	-0.087	24	0.38897	-0.022653	1.0236	-0.657278	-0.000672
00:00:02	-0.087	25	0.287094	-0.225492	0.963541	-0.901939	0.000947
00:00:02	-0.087	26	0.490015	-0.470818	0.941324	-0.922126	-0.00156
00:00:02	-0.09	27	0.458388	-0.260547	1.07517	-0.877331	-0.00274
00:00:02	-0.09	28	0.52727	-0.464012	1.01933	-0.956073	-0.001748
00:00:02	-0.09	29	0.805873	-0.117037	1.25455	-0.565715	-0.000129
00:00:02	-0.09	30	0.848947	-0.282009	1.25506	-0.688125	-0.000899
00:00:03	-0.091	31	0.927895	-0.381849	1.44073	-0.894683	-0.002515
00:00:03	-0.091	32	1.02173	0.039172	1.59639	-0.535486	-0.000478
00:00:03	-0.091	33	0.728859	-0.246707	1.65028	-1.16812	-0.002819
00:00:03	-0.091	34	1.17619	-0.179643	2.20411	-1.20756	4e-05
00:00:03	-0.092	35	1.43572	-0.43412	2.1512	-1.1496	-0.003096
00:00:03	-0.092	36	1.56644	-0.266427	2.38596	-1.08594	-0.001182
00:00:03	-0.092	37	1.61726	-0.310754	2.4977	-1.19118	-0.002496
00:00:03	-0.092	38	1.86004	-0.355776	3.00148	-1.49722	-0.000742
00:00:03	-0.092	39	1.96285	-0.585075	2.78538	-1.4076	-0.000618
00:00:04	-0.092	40	1.51742	-0.354028	2.52104	-1.35765	-0.000973
00:00:04	-0.092	41	1.99385	-0.087396	2.70918	-0.802729	-0.000595
00:00:04	-0.092	42	1.69515	-0.422075	2.18888	-0.915801	-0.001844
00:00:04	-0.091	43	1.9454	-0.393059	2.77664	-1.2243	-0.002413
00:00:04	-0.091	44	2.2329	-0.381278	3.01789	-1.16627	-0.001946
00:00:04	-0.091	45	2.25849	-0.32048	2.79395	-0.855937	-0.000398
00:00:04	-0.091	46	2.09012	-0.214004	3.27317	-1.39706	0.001109
00:00:04	-0.089	47	2.16305	-0.522495	3.32229	-1.68173	-0.003062
00:00:04	-0.089	48	2.00451	-0.405742	3.25955	-1.66078	-0.000808
00:00:04	-0.089	49	2.17541	-0.060344	3.32758	-1.21252	0.000155
00:00:04	-0.089	50	1.39948	-0.185249	2.87931	-1.66508	0
00:00:05	-0.089	51	2.15841	-0.338562	2.62608	-0.806231	-0.000258
00:00:05	-0.089	52	1.77397	-0.407957	2.629	-1.26299	-0.002295
00:00:05	-0.089	53	1.92417	-0.236893	2.70629	-1.01902	0.001059
00:00:05	-0.089	54	1.52245	-0.094432	2.79752	-1.3695	-0.002533
00:00:05	-0.088	55	1.57927	-0.160468	2.22616	-0.807359	0.000591
00:00:05	-0.088	56	1.28334	-0.344754	1.91441	-0.97582	0.000287
00:00:05	-0.088	57	1.22426	-0.035198	2.02608	-0.837014	0.00039
00:00:05	-0.088	58	1.29314	-0.751241	2.22395	-1.68205	0.001844
00:00:05	-0.088	59	1.2599	0.039954	2.19645	-0.896596	0.000125
00:00:06	-0.088	60	0.897582	0.00063	1.76334	-0.865125	0.000308
00:00:06	-0.088	61	0.880572	-0.249406	1.68674	-1.05557	-0.001233
00:00:06	-0.088	62	0.607852	-0.040423	1.74233	-1.1749	-0.000417
00:00:06	-0.088	63	0.729993	-0.05757	1.65633	-0.983904	0.00165
00:00:06	-0.088	64	0.571724	-0.041126	1.65681	-1.12621	0.000581
00:00:06	-0.088	65	0.687983	0.161493	1.72846	-0.878985	0.000269
00:00:06	-0.088	66	0.575171	-0.342969	1.32067	-1.08847	-0.000548
00:00:06	-0.089	67	0.576336	0.466601	2.01838	-0.975449	0.00469
00:00:06	-0.089	68	0.6277	-0.58685	1.56067	-1.51982	-0.000963
00:00:06	-0.089	69	0.533031	0.350973	1.56675	-0.682745	0.000438
00:00:07	-0.089	70	0.523762	-1.04868	1.61909	-2.14401	0.002532
00:00:07	-0.088	71	0.351959	-0.717821	1.37448	-1.74034	0.003728
00:00:07	-0.088	72	0.589295	-0.093846	1.63782	-1.14237	0.003074
00:00:07	-0.088	73	0.213599	-0.16899	1.23341	-1.18881	-0.002376
00:00:07	-0.088	74	0.529905	-0.007075	1.37293	-0.850098	0.001317
00:00:07	-0.088	75	0.204042	-0.294928	1.07806	-1.16895	0.001504
00:00:07	-0.088	76	0.479143	0.367441	1.66325	-0.816665	0.003563
00:00:07	-0.088	77	0.773459	-0.626139	1.43242	-1.2851	0.001507
00:00:07	-0.088	78	0.590933	-0.173488	1.20239	-0.784944	-0.000762
00:00:07	-0.087	79	0.771229	-0.493108	1.26121	-0.983091	-0.002483
00:00:08	-0.087	80	1.2272	0.034115	2.0932	-0.831885	-0.000439
00:00:08	-0.087	81	0.741912	-0.022373	1.76131	-1.04177	-0.000374
00:00:08	-0.087	82	0.883371	-0.105954	1.61574	-0.838324	-0.0022
00:00:08	-0.086	83	1.13881	0.17557	2.25384	-0.939463	-0.000725
00:00:08	-0.086	84	1.25566	-0.162095	2.23313	-1.13956	-0.000783
00:00:08	-0.086	85	1.54056	0.167369	2.58393	-0.875999	-0.005763
00:00:08	-0.086	86	1.38362	-0.228386	2.00916	-0.853929	-0.000816
00:00:08	-0.087	87	1.51088	-0.247718	2.57468	-1.31152	-0.002139
00:00:08	-0.087	88	1.4353	-0.730329	2.43145	-1.72647	0.000284
00:00:08	-0.087	89	1.96449	-0.970996	2.83895	-1.84545	-0.000587
00:00:09	-0.087	90	1.42525	-0.289476	2.34682	-1.21105	-0.001079
00:00:09	-0.086	91	1.6698	-0.490452	2.69133	-1.51199	-0.001094
00:00:09	-0.086	92	2.13139	-0.058243	2.85415	-0.781008	0.000456
00:00:09	-0.086	93	1.83753	-0.346343	2.62771	-1.13652	-0.001152
00:00:09	-0.086	94	1.9621	-0.377524	3.00057	-1.41599	-0.001869
00:00:09	-0.084	95	1.5291	-0.354752	2.9387	-1.76435	-0.004022
00:00:09	-0.084	96	2.49814	-0.197911	3.31205	-1.01183	0.001002
00:00:09	-0.084	97	2.19663	-0.401424	3.0772	-1.28199	-0.002096
00:00:09	-0.084	98	1.72809	-1.02034	2.97403	-2.26628	-0.005912
00:00:09	-0.085	99	2.38545	-0.129452	3.62669	-1.37069	0.001131
00:00:10	-0.085	100	2.64248	-0.815163	3.70374	-1.87643	-7e-05
00:00:10	-0.085	101	2.83396	-0.672059	3.32521	-1.16331	-0.002111
00:00:10	-0.085	102	2.93391	-0.417119	3.37754	-0.860748	-0.001217
00:00:10	-0.085	103	3.03237	-0.47354	3.58814	-1.02931	-0.000742
00:00:10	-0.085	104	3.46201	-0.479425	4.00385	-1.02127	0.001436
00:00:10	-0.085	105	3.3173	-0.636192	3.77626	-1.09515	-0.000404
00:00:10	-0.085	106	3.41905	-0.500301	3.89931	-0.980564	0.000857
00:00:10	-0.085	107	3.31966	-0.585499	4.05971	-1.32555	-0.000121
00:00:10	-0.085	108	3.28725	-0.776081	4.10665	-1.59549	-0.001698
00:00:10	-0.085	109	3.42287	-0.911805	4.13117	-1.6201	-0.00169
00:00:11	-0.085	110	3.84467	-0.651224	4.54762	-1.35417	0.002034
00:00:11	-0.085	111	3.95911	-0.765833	4.39814	-1.20486	-0.000176
00:00:11	-0.085	112	3.63548	-0.674067	4.02314	-1.06173	0.000631
00:00:11	-0.085	113	3.60394	-0.661747	3.93286	-0.99066	0.00068
00:00:11	-0.085	114	3.56783	-0.472373	4.37876	-1.2833	0.000819
00:00:11	-0.086	115	3.28151	-0.456247	3.92792	-1.10266	0.000666
00:00:11	-0.086	116	3.18856	-0.39931	3.73745	-0.948201	0.000764
00:00:11	-0.086	117	3.00159	-0.272996	3.87388	-1.14529	0.000498
00:00:11	-0.086	118	2.6378	-0.585373	3.773	-1.72057	0.001957
00:00:11	-0.082	119	2.6833	-0.433218	3.26035	-1.01026	0.001165
00:00:12	-0.082	120	2.46168	-0.389018	3.16421	-1.09155	-0.0002
00:00:12	-0.082	121	2.31061	-0.496458	2.96824	-1.15409	-0.000346
00:00:12	-0.082	122	2.18399	-0.41915	2.54638	-0.781539	0.000526
00:00:12	-0.079	123	1.98363	-0.367456	2.60385	-0.987681	-0.001458
00:00:12	-0.079	124	1.94094	-0.296803	2.49773	-0.853589	0.000534
00:00:12	-0.079	125	1.90785	-0.293794	2.41465	-0.8006	-0.001884
00:00:12	-0.079	126	1.77882	-0.16417	2.4157	-0.801056	0.000973
00:00:12	-0.078	127	1.70894	-0.123683	2.40454	-0.819288	-0.00048
00:00:12	-0.078	128	1.4983	-0.252906	2.06818	-0.82279	0.000803
00:00:12	-0.078	129	1.54416	-0.105802	1.92841	-0.490049	-0.000271
00:00:13	-0.078	130	1.42192	-0.269832	1.81783	-0.665744	0.001219
00:00:13	-0.08	131	1.2222	0.173916	2.04523	-0.649117	0.000942
00:00:13	-0.08	132	1.31346	-0.737081	1.62535	-1.04897	0.001633
00:00:13	-0.08	133	1.36399	0.329928	2.00495	-0.311038	-0.000898
00:00:13	-0.08	134	1.35189	-0.270223	1.79772	-0.716056	-0.000667
00:00:13	-0.081	135	1.10756	-0.489803	1.72234	-1.10458	0.000309
00:00:13	-0.081	136	1.07128	0.118034	1.80418	-0.614869	4.9e-05
00:00:13	-0.081	137	1.1057	-0.487776	1.70069	-1.08277	-0.000193
00:00:13	-0.081	138	0.838138	0.090373	1.741	-0.812488	0.001655
00:00:13	-0.081	139	0.784728	-0.231024	1.77005	-1.21635	0.00014
00:00:14	-0.081	140	0.674005	0.323094	1.91774	-0.920639	-0.001146
00:00:14	-0.081	141	0.920279	-0.336477	1.71601	-1.13221	-0.000496
00:00:14	-0.081	142	0.410189	-0.137844	1.50443	-1.23208	-0.001111
00:00:14	-0.08	143	0.725023	-0.261694	1.41398	-0.950653	-0.000817
00:00:14	-0.08	144	0.575753	-0.52042	1.37173	-1.31639	0.002554
00:00:14	-0.08	145	0.434314	-0.518199	1.46648	-1.55036	-0.001353
00:00:14	-0.08	146	0.709205	-1.05954	1.50724	-1.85757	0.001064
00:00:14	-0.079	147	0.447976	-0.297718	1.24227	-1.09201	-0.000585
00:00:14	-0.079	148	0.725845	-0.903226	1.53345	-1.71083	0.004659
00:00:14	-0.079	149	0.583222	-0.556631	1.67228	-1.64569	0.000457
00:00:15	-0.079	150	0.912575	-0.320453	1.90205	-1.30993	0.000492
00:00:15	-0.078	151	0.292072	-0.256328	1.3066	-1.27085	8.4e-05
00:00:15	-0.078	152	0.353346	-0.164455	1.42401	-1.23512	-0.000848
00:00:15	-0.078	153	0.759213	0.215904	1.69719	-0.722071	0.002021
00:00:15	-0.078	154	0.729511	-0.167869	1.46828	-0.906641	-1.7e-05
00:00:15	-0.079	155	0.604921	-0.207924	1.33429	-0.93729	-0.000762
00:00:15	-0.079	156	0.73417	-0.104437	1.4043	-0.774564	0.000606
00:00:15	-0.079	157	1.03982	-0.169092	1.54848	-0.677751	-0.000327
00:00:15	-0.079	158	1.22542	-0.097469	1.63748	-0.509528	0.000241
00:00:15	-0.081	159	0.927466	-0.20684	1.35835	-0.637724	0.000899
00:00:16	-0.081	160	1.15033	-0.389042	1.70699	-0.945708	0.001672
00:00:16	-0.081	161	1.19134	-0.287389	1.63552	-0.731562	-0.000957
00:00:16	-0.081	162	1.30738	0.121365	1.86294	-0.434187	3.8e-05
00:00:16	-0.084	163	1.18781	-0.296725	1.76967	-0.878585	-0.000517
00:00:16	-0.084	164	1.30648	0.107079	2.08278	-0.669221	-0.002272
00:00:16	-0.084	165	1.40563	-0.20608	2.04702	-0.847473	-0.001804
00:00:16	-0.084	166	1.63135	-0.435735	2.09883	-0.903223	-0.002855
00:00:16	-0.084	167	1.71654	-0.31745	2.21049	-0.811402	-0.002499
00:00:16	-0.084	168	1.48527	-0.299267	2.32563	-1.13963	0.001255
00:00:16	-0.084	169	1.69036	-0.567402	2.4362	-1.31324	-0.004592
00:00:17	-0.084	170	2.04168	-0.523799	3.24915	-1.73127	0.007713
00:00:17	-0.084	171	1.43968	-0.423134	2.70393	-1.68739	-0.005311
00:00:17	-0.084	172	2.20169	-1.3289	3.17608	-2.30328	-0.000921
00:00:17	-0.084	173	2.51229	-0.287131	3.58909	-1.36394	0.000339
00:00:17	-0.084	174	1.84755	0.007665	3.45677	-1.60156	-0.000686
00:00:17	-0.084	175	2.21477	-0.744893	3.10766	-1.63778	-0.000388
00:00:17	-0.084	176	2.09924	-0.823319	2.85655	-1.58063	-0.003596
00:00:17	-0.084	177	2.51716	-0.317637	3.23568	-1.03616	-0.000464
00:00:17	-0.084	178	2.6467	-0.580488	3.48705	-1.42083	0.000188
00:00:17	-0.085	179	2.68367	-0.416162	3.25641	-0.988904	-0.000484
00:00:18	-0.085	180	2.89333	-0.78162	3.44372	-1.33201	-0.001302
00:00:18	-0.085	181	2.78591	-0.805887	3.82789	-1.84786	-0.001482
00:00:18	-0.085	182	2.96076	-0.787145	4.01163	-1.83802	0.001233
00:00:18	-0.085	183	2.96762	-0.564576	3.84398	-1.44094	-0.001287
00:00:18	-0.085	184	3.11298	-0.676934	3.87113	-1.43509	-0.003206
00:00:18	-0.085	185	2.92646	-0.571677	4.15921	-1.80443	0.001288
00:00:18	-0.085	186	3.70527	-0.937274	4.23965	-1.47165	0.000421
00:00:18	-0.084	187	3.20811	-1.10816	4.32395	-2.224	-0.000723
00:00:18	-0.084	188	3.24817	-1.46486	4.65944	-2.87612	-0.001052
00:00:18	-0.084	189	3.79402	-0.737888	4.60164	-1.54551	-0.004521
00:00:19	-0.084	190	3.72602	-1.33132	4.72418	-2.32948	-0.003228
00:00:19	-0.079	191	3.91791	-0.682119	4.87403	-1.63824	0.000492
00:00:19	-0.079	192	3.99649	-0.75096	4.6387	-1.39317	-0.002285
00:00:19	-0.079	193	3.82397	-0.973543	4.49404	-1.64361	-0.000838
00:00:19	-0.079	194	4.11679	-0.726923	5.47619	-2.08632	-0.002995
00:00:19	-0.075	195	4.11012	-0.738308	5.39073	-2.01892	0.000481
00:00:19	-0.075	196	4.21225	-0.648214	5.34963	-1.7856	-0.001558
00:00:19	-0.075	197	4.25795	-0.923564	5.40537	-2.07099	-0.003491
00:00:19	-0.075	198	4.48463	-1.21615	5.21712	-1.94865	-0.003251
00:00:19	-0.074	199	5.03019	-1.2891	5.77754	-2.03646	-0.002902
00:00:20	-0.074	200	4.87394	-1.31153	5.36379	-1.80137	-0.002064
00:00:20	-0.074	201	4.93133	-1.03093	5.57309	-1.6727	-0.003691
00:00:20	-0.074	202	5.0516	-1.45834	5.93547	-2.34221	-0.001025
00:00:20	-0.074	203	4.43004	-1.76125	5.48481	-2.81603	-0.004312
00:00:20	-0.074	204	5.26583	-1.21383	6.12347	-2.07146	-0.002912
00:00:20	-0.074	205	5.48272	-1.77727	6.27527	-2.56982	-0.00486
00:00:20	-0.074	206	4.99676	-1.25777	6.04884	-2.30985	0.00096
00:00:20	-0.077	207	5.37286	-0.93161	6.52964	-2.08839	-0.000897
00:00:20	-0.077	208	4.74747	-1.08406	5.60657	-1.94316	-0.000827
00:00:20	-0.077	209	4.80661	-1.0713	5.97689	-2.24157	-0.001445
00:00:21	-0.077	210	4.81434	-1.36013	5.55381	-2.09961	-0.000189
00:00:21	-0.08	211	4.02248	-1.00721	5.86918	-2.85391	-0.00812
00:00:21	-0.08	212	3.80538	-0.688946	5.87643	-2.75999	-0.003216
00:00:21	-0.08	213	4.34555	-0.896015	5.74286	-2.29332	-0.001561
00:00:21	-0.08	214	4.34196	-0.596378	6.07703	-2.33145	0.002291
00:00:21	-0.082	215	3.6625	-1.40791	5.31188	-3.05729	-0.002557
00:00:21	-0.082	216	3.74432	-1.0053	5.76116	-3.02215	-0.000363
00:00:21	-0.082	217	3.19785	-1.04161	4.5247	-2.36846	-0.000438
00:00:21	-0.082	218	3.78559	-0.256469	5.47249	-1.94337	0.000496
00:00:21	-0.082	219	3.95225	-0.708726	5.4197	-2.17618	0.000656
00:00:21	-0.082	220	3.149	-1.39859	4.44606	-2.69565	-0.003565
00:00:22	-0.082	221	3.31759	-0.505693	4.18384	-1.37194	-0.00139
00:00:22	-0.082	222	3.44925	-0.885571	4.57516	-2.01148	0.000889
00:00:22	-0.079	223	3.43841	-0.910531	4.49113	-1.96325	-0.003469
00:00:22	-0.079	224	2.8739	-0.669707	4.17325	-1.96906	-0.000929
00:00:22	-0.079	225	2.71933	-0.51634	4.08245	-1.87946	-0.001089
00:00:22	-0.079	226	2.83244	-0.360533	4.33204	-1.86013	0.003758
00:00:22	-0.076	227	2.24641	-0.586334	3.77306	-2.11298	-0.000363
00:00:22	-0.076	228	2.47488	-0.626691	3.00763	-1.15944	-0.00018
00:00:22	-0.076	229	2.38382	-0.606673	3.16665	-1.3895	-0.000503
00:00:23	-0.076	230	2.38893	-0.511516	2.81162	-0.934205	0.000796
00:00:23	-0.075	231	2.43663	-0.469629	3.28511	-1.31811	-0.00066
00:00:23	-0.075	232	2.31593	-0.464627	2.94067	-1.08937	-0.000981
00:00:23	-0.075	233	2.09745	-0.390975	2.84505	-1.13857	-0.000293
00:00:23	-0.075	234	2.16731	-0.385688	2.75221	-0.970588	-0.000373
00:00:23	-0.074	235	2.01108	-0.435463	2.88614	-1.31052	0.00236
00:00:23	-0.074	236	2.07142	-0.075843	3.13934	-1.14376	0.00121
00:00:23	-0.074	237	1.68345	-1.18791	2.66554	-2.17	0.002112
00:00:23	-0.074	238	2.11725	-0.480676	2.56105	-0.924483	0.001762
00:00:23	-0.074	239	1.7011	-0.490702	2.31488	-1.10448	-0.00071
00:00:24	-0.074	240	2.18249	-0.466359	2.61002	-0.893888	-0.0013
00:00:24	-0.074	241	1.72817	-0.285187	2.38053	-0.937546	0.000261
00:00:24	-0.074	242	1.66671	-0.583038	2.88084	-1.79716	-0.004083
00:00:24	-0.073	243	1.24063	-0.455397	2.01622	-1.23099	0.000579
00:00:24	-0.073	244	1.30437	0.015989	2.48161	-1.16125	0.000663
00:00:24	-0.073	245	1.26335	-0.475314	1.90801	-1.11997	0.001842
00:00:24	-0.073	246	1.33505	-0.440033	2.03778	-1.14276	0.000614
00:00:24	-0.073	247	1.36334	-0.306075	2.31238	-1.25511	-0.000232
00:00:24	-0.073	248	1.30217	-0.322685	1.90238	-0.922901	0.001009
00:00:24	-0.073	249	1.12003	-0.36671	2.13888	-1.38556	-0.002892
00:00:25	-0.073	250	1.44626	-0.29378	2.12696	-0.974478	0.000772
00:00:25	-0.074	251	1.08061	-0.495874	1.64266	-1.05792	8.7e-05
00:00:25	-0.074	252	1.1651	-0.617822	1.93568	-1.3884	0.000997
00:00:25	-0.074	253	0.895903	-0.694883	2.00298	-1.80196	0.000333
00:00:25	-0.074	254	1.42601	-0.398194	2.14251	-1.1147	0.001013
00:00:25	-0.072	255	0.806664	-0.307391	1.79501	-1.29574	-0.001519
00:00:25	-0.072	256	1.16339	-0.40139	2.36628	-1.60428	-0.006371
00:00:25	-0.072	257	1.3462	-0.345362	2.11408	-1.11325	-0.002679
00:00:25	-0.072	258	1.03884	-1.06669	1.7769	-1.80475	0.000276
00:00:25	-0.071	259	1.03023	-0.337761	2.27578	-1.58331	-0.002512
00:00:26	-0.071	260	0.964547	-0.363803	1.63563	-1.03488	0.000594
00:00:26	-0.071	261	1.32546	0.104129	2.6285	-1.19891	0.001929
00:00:26	-0.071	262	1.20462	-0.476508	2.00072	-1.27261	-0.001366
00:00:26	-0.073	263	1.2852	-0.380421	1.9836	-1.07882	-0.001532
00:00:26	-0.073	264	1.84065	-0.313544	2.37295	-0.845839	-0.001117
00:00:26	-0.073	265	1.71998	-0.073607	2.4311	-0.784722	-0.000904
00:00:26	-0.073	266	1.44777	-0.389044	2.0822	-1.02348	-0.002051
00:00:26	-0.076	267	1.69176	-0.31125	2.16219	-0.781677	0.000339
00:00:26	-0.076	268	1.50612	-0.361803	2.2521	-1.10778	0.003269
00:00:26	-0.076	269	1.52704	-0.440058	2.08309	-0.996109	-0.001658
00:00:27	-0.076	270	1.45689	-0.394537	2.10051	-1.03815	0.000777
00:00:27	-0.075	271	1.83527	-0.247187	2.29496	-0.706879	0.000121
00:00:27	-0.075	272	1.85211	-0.563578	2.27917	-0.99063	-0.001816
00:00:27	-0.075	273	1.94956	-0.563894	2.24686	-0.861196	-0.002219
00:00:27	-0.075	274	1.99949	-0.379822	2.7406	-1.12092	-0.001177
00:00:27	-0.073	275	1.729	-0.265288	2.40256	-0.938849	-0.001157
00:00:27	-0.073	276	1.97155	-0.40188	2.34264	-0.77297	-0.00135
00:00:27	-0.073	277	2.05248	-0.549118	2.426	-0.922647	-0.001567
00:00:27	-0.073	278	1.98377	-0.528726	2.7262	-1.27116	-0.003214
00:00:27	-0.069	279	2.21656	-0.79407	2.63563	-1.21314	-0.000737
00:00:28	-0.069	280	1.99077	-0.389624	3.17905	-1.57791	-0.00043
00:00:28	-0.069	281	1.95258	-0.146707	3.04312	-1.23725	-0.001613
00:00:28	-0.069	282	2.09889	-0.967513	2.92061	-1.78924	-0.002664
00:00:28	-0.064	283	1.9908	-0.354691	2.99066	-1.35455	-0.000602
00:00:28	-0.064	284	2.73286	-0.296464	3.32258	-0.88618	-0.004055
00:00:28	-0.064	285	2.55143	-0.525895	3.28968	-1.26414	-0.001872
00:00:28	-0.064	286	2.82414	-0.475545	3.45678	-1.10819	-0.00127
00:00:28	-0.063	287	2.79866	-0.713989	3.52661	-1.44194	-0.000739
00:00:28	-0.063	288	2.8506	-0.649498	3.44322	-1.24212	-0.001946
00:00:28	-0.063	289	3.08197	-0.712192	3.61515	-1.24537	-0.000541
00:00:29	-0.063	290	3.09588	-0.433477	3.96935	-1.30695	-0.000664
00:00:29	-0.064	291	2.9098	-0.567706	3.71281	-1.37071	-0.004216
00:00:29	-0.064	292	3.64589	-0.825999	4.17055	-1.35066	-0.001482
00:00:29	-0.064	293	3.10806	-0.536444	3.91168	-1.34006	-0.002393
00:00:29	-0.064	294	3.14651	-0.814161	3.83264	-1.5003	-0.001593
00:00:29	-0.065	295	3.06225	-0.479187	3.6862	-1.10313	-0.000399
00:00:29	-0.065	296	3.46024	-1.05413	4.0733	-1.6672	-0.00501
00:00:29	-0.065	297	3.84581	-1.07836	4.40342	-1.63597	-0.003794
00:00:29	-0.065	298	3.90868	-0.508868	4.63913	-1.23931	-0.001538
00:00:29	-0.065	299	4.25795	-0.669684	4.73878	-1.15051	-0.000412
00:00:30	-0.065	300	3.6925	-1.34409	4.44357	-2.09516	-0.006633
00:00:30	-0.065	301	4.41674	-0.970942	4.8307	-1.3849	-0.001674
00:00:30	-0.065	302	4.41959	-1.26113	4.89001	-1.73155	-0.00201
00:00:30	-0.065	303	4.12512	-1.21746	4.8186	-1.91093	0.005645
00:00:30	-0.065	304	4.62251	-1.55726	5.17894	-2.11369	-0.001366
00:00:30	-0.065	305	4.31486	-1.30734	5.0148	-2.00728	0.0085
00:00:30	-0.065	306	4.20659	-1.21497	4.78916	-1.79755	-0.002187
00:00:30	-0.065	307	4.92257	-1.3924	5.72401	-2.19385	0.01267
00:00:30	-0.065	308	4.95408	-1.60024	5.40028	-2.04645	-0.001648
00:00:30	-0.065	309	4.90799	-1.95525	5.51571	-2.56297	-0.001974
00:00:31	-0.065	310	5.77354	-2.01147	6.20546	-2.4434	-0.001345
00:00:31	-0.064	311	5.76228	-1.64706	6.11712	-2.0019	-0.002243
00:00:31	-0.064	312	5.66842	-1.96322	6.13478	-2.42958	0.001024
00:00:31	-0.064	313	5.45336	-1.37715	5.97171	-1.8955	-0.001962
00:00:31	-0.064	314	5.50478	-1.78443	6.09765	-2.37729	-0.003186
00:00:31	-0.062	315	5.16409	-1.51092	5.97663	-2.32346	-0.004925
00:00:31	-0.062	316	5.73472	-2.07305	6.27236	-2.6107	-0.005007
00:00:31	-0.062	317	6.16945	-1.83496	6.51628	-2.1818	-0.002294
00:00:31	-0.062	318	5.8714	-1.75435	6.29436	-2.17731	-0.002082
00:00:31	-0.058	319	5.96984	-2.50456	6.8387	-3.37342	-0.007908
00:00:31	-0.058	320	5.91275	-2.10765	6.33959	-2.53449	-0.002929
00:00:32	-0.058	321	6.08394	-2.22072	6.81073	-2.9475	-0.005248
00:00:32	-0.058	322	6.79712	-2.89168	7.15564	-3.2502	-0.002628
00:00:32	-0.055	323	6.92361	-2.60686	7.27673	-2.95998	-0.002527
00:00:32	-0.055	324	6.08681	-1.88793	7.27627	-3.07739	-0.002286
00:00:32	-0.055	325	6.84368	-2.47667	7.20302	-2.83601	-0.001971
00:00:32	-0.055	326	6.09262	-2.00169	6.63752	-2.54658	-0.001893
00:00:32	-0.055	327	6.09004	-2.05498	6.53081	-2.49576	-0.003059
00:00:32	-0.055	328	6.33989	-2.01932	6.87164	-2.55107	-0.003872
00:00:32	-0.055	329	5.5231	-1.90376	6.10669	-2.48734	-0.003133
00:00:33	-0.055	330	5.99253	-1.85319	6.57944	-2.4401	-0.001425
00:00:33	-0.054	331	5.54564	-2.13885	6.2276	-2.82081	-0.005795
00:00:33	-0.054	332	5.85086	-1.59952	6.14608	-1.89474	-0.000981
00:00:33	-0.054	333	5.50823	-1.38481	6.00899	-1.88557	-0.001656
00:00:33	-0.054	334	5.35506	-1.72409	5.72283	-2.09186	0.000635
00:00:33	-0.052	335	5.4855	-1.47924	5.82305	-1.81679	-0.000283
00:00:33	-0.052	336	5.31435	-1.635	5.84789	-2.16854	-0.00132
00:00:33	-0.052	337	4.44738	-1.46578	5.46471	-2.48311	-0.004738
00:00:33	-0.052	338	4.49891	-1.55845	5.18474	-2.24427	-0.003316
00:00:33	-0.051	339	4.79417	-1.15128	5.18326	-1.54037	-0.000441
00:00:34	-0.051	340	4.64562	-1.28988	5.16908	-1.81333	-0.002754
00:00:34	-0.051	341	4.2646	-0.97874	4.85546	-1.5696	-0.002241
00:00:34	-0.051	342	4.41108	-0.929259	4.88735	-1.40552	-0.003415
00:00:34	-0.05	343	4.265	-0.87766	4.70653	-1.31919	-0.00048
00:00:34	-0.05	344	4.21378	-0.720492	4.86021	-1.36692	0.001032
00:00:34	-0.05	345	3.80834	-1.05366	4.41711	-1.66243	-0.003643
00:00:34	-0.05	346	4.09629	-0.890928	4.50398	-1.29862	0.000978
00:00:34	-0.048	347	3.84011	-0.956821	4.28027	-1.39698	-0.000693
00:00:34	-0.048	348	3.70548	-0.906318	4.12493	-1.32577	-0.000854
00:00:34	-0.048	349	3.66923	-0.976782	4.04367	-1.35122	-0.000511
00:00:35	-0.048	350	3.52663	-1.00096	3.79833	-1.27266	0.000369
00:00:35	-0.045	351	3.24609	-0.958552	3.54494	-1.2574	-0.000395
00:00:35	-0.045	352	3.55021	-1.09063	3.79838	-1.3388	8.4e-05
00:00:35	-0.045	353	3.23584	-0.845462	3.50048	-1.11009	0.00015
00:00:35	-0.045	354	3.25332	-0.754178	3.47493	-0.975783	-0.000248
00:00:35	-0.041	355	3.04394	-0.696088	3.30514	-0.957286	0.000507
00:00:35	-0.041	356	2.98307	-0.900111	3.19171	-1.10875	-0.000227
00:00:35	-0.041	357	3.03041	-0.782422	3.14831	-0.90032	0.000534
00:00:35	-0.041	358	2.73856	-0.654446	3.36755	-1.28344	0.001995
00:00:35	-0.037	359	2.82427	-0.802974	3.04131	-1.02002	-0.000481
00:00:36	-0.037	360	2.69511	-0.886182	2.93946	-1.13053	-0.000712
00:00:36	-0.037	361	2.56631	-0.809379	3.00483	-1.24789	0.000904
00:00:36	-0.037	362	2.50947	-0.951258	2.87736	-1.31915	0.001679
00:00:36	-0.035	363	2.52226	-0.636264	2.90461	-1.01861	0.000388
00:00:36	-0.035	364	2.36833	-0.937176	2.68155	-1.25039	8.5e-05
00:00:36	-0.035	365	2.31129	-0.773563	2.75946	-1.22173	0.001135
00:00:36	-0.035	366	2.10271	-0.922231	2.58987	-1.40939	-0.002115
00:00:36	-0.033	367	2.6572	-0.738396	3.05238	-1.13358	0.002953
00:00:36	-0.033	368	1.97768	-0.785756	2.58631	-1.3944	-0.000589
00:00:36	-0.033	369	2.26012	-1.04669	2.6333	-1.41987	0.00055
00:00:36	-0.033	370	2.19404	-0.465309	2.73671	-1.00798	-8e-05
00:00:37	-0.031	371	1.786	-0.576121	2.27159	-1.06172	0.000242
00:00:37	-0.031	372	1.89194	-0.661614	2.34892	-1.11859	1.1e-05
00:00:37	-0.031	373	2.0403	-0.583426	2.66719	-1.21032	-0.000272
00:00:37	-0.031	374	1.88241	-0.617257	2.398	-1.13285	-5.7e-05
00:00:37	-0.03	375	1.97139	-0.566757	2.75672	-1.3521	-0.003913
00:00:37	-0.03	376	1.68569	-0.59978	2.21356	-1.12766	0.000618
00:00:37	-0.03	377	1.80287	-1.42597	2.41651	-2.03961	7.2e-05
00:00:37	-0.03	378	1.8847	-0.565726	2.38932	-1.07035	0.001527
00:00:37	-0.028	379	1.76697	-0.678357	2.18493	-1.09632	-0.000119
00:00:38	-0.028	380	1.52294	-0.49225	2.31225	-1.28157	-3.8e-05
00:00:38	-0.028	381	1.93588	-1.7631	2.72257	-2.5498	0.003308
00:00:38	-0.028	382	2.03274	-0.442512	2.83654	-1.24631	0.001223
00:00:38	-0.027	383	1.7331	-0.561716	2.73038	-1.55899	-0.004582
00:00:38	-0.027	384	1.6807	-1.51545	2.58834	-2.4231	-0.002036
00:00:38	-0.027	385	1.57952	-1.22208	2.29313	-1.93569	0.00126
00:00:38	-0.027	386	1.54106	-0.471345	2.06585	-0.996134	-0.000554
00:00:38	-0.025	387	1.3348	-0.567213	2.14351	-1.37593	7.2e-05
00:00:38	-0.025	388	1.87491	-0.962445	2.28713	-1.37466	-0.002415
00:00:38	-0.025	389	1.60744	-0.934863	2.10559	-1.43301	-0.002712
00:00:39	-0.025	390	1.80312	-0.395352	2.52704	-1.11927	0.002281
00:00:39	-0.024	391	1.54632	-0.858364	2.17126	-1.48331	-0.002042
00:00:39	-0.024	392	1.53874	-0.475969	2.2113	-1.14854	0.00056
00:00:39	-0.024	393	1.39207	-0.683739	2.0814	-1.37308	0.000923
00:00:39	-0.024	394	1.48818	-0.911087	2.21996	-1.64286	-0.000888
00:00:39	-0.023	395	1.81906	-0.976122	2.72748	-1.88454	-0.006217
00:00:39	-0.023	396	1.62816	-0.90173	2.11751	-1.39108	-0.002137
00:00:39	-0.023	397	1.5319	-0.491143	2.30607	-1.26532	-0.000575
00:00:39	-0.023	398	2.09418	-0.802826	2.88269	-1.59134	-0.000595
00:00:39	-0.021	399	1.41212	-0.419213	2.10476	-1.11185	0.001471
00:00:40	-0.021	400	1.57038	-0.60663	2.12057	-1.15681	-0.001644
00:00:40	-0.021	401	2.1789	-1.19118	2.73381	-1.74609	0.000916
00:00:40	-0.021	402	1.67131	-0.376457	2.30446	-1.0096	-0.001579
00:00:40	-0.016	403	1.81977	-0.399604	2.28311	-0.862951	-0.00137
00:00:40	-0.016	404	1.81229	-0.577925	2.30864	-1.07427	-0.000898
00:00:40	-0.016	405	1.81726	-0.395735	2.47501	-1.05348	-0.000628
00:00:40	-0.016	406	2.11383	-0.615063	2.6107	-1.11193	0.001399
00:00:40	-0.014	407	1.46018	-0.501708	2.44663	-1.48816	-0.002957
00:00:40	-0.014	408	1.77303	-0.576846	2.23881	-1.04262	-0.000884
00:00:40	-0.014	409	2.25151	-0.799775	2.63949	-1.18776	-0.002925
00:00:41	-0.014	410	2.12525	-0.830243	2.36875	-1.07375	-0.000321
00:00:41	-0.011	411	1.85413	-0.47841	2.35233	-0.976606	4.8e-05
00:00:41	-0.011	412	2.04909	-0.86086	2.49923	-1.311	-0.001937
00:00:41	-0.011	413	2.17511	-0.852275	2.55351	-1.23067	-0.003011
00:00:41	-0.011	414	2.37078	-0.453267	2.78979	-0.872279	-0.001936
00:00:41	-0.009	415	2.36021	-0.384035	2.91224	-0.936069	-7.8e-05
00:00:41	-0.009	416	2.18327	-0.653616	2.63057	-1.10092	-0.002871
00:00:41	-0.009	417	2.3965	-0.600561	2.94167	-1.14573	-0.00281
00:00:41	-0.009	418	2.32364	-0.858	3.13787	-1.67224	-0.005853
00:00:41	-0.008	419	2.50447	-1.91566	3.84374	-3.25493	-0.003517
00:00:42	-0.008	420	2.59249	-0.54002	3.81134	-1.75887	-0.000441
00:00:42	-0.008	421	2.28136	-0.898608	3.56729	-2.18453	-0.003465
00:00:42	-0.008	422	2.09572	-0.129262	3.2841	-1.31765	-0.000978
00:00:42	-0.005	423	2.24662	-1.18559	3.21696	-2.15592	0.001879
00:00:42	-0.005	424	2.34718	0.00881	3.72909	-1.37311	-0.002243
00:00:42	-0.005	425	3.3346	-0.669711	4.18104	-1.51615	-0.002805
00:00:42	-0.005	426	2.45561	-1.05284	3.42016	-2.01739	-0.001662
00:00:42	-0.001	427	2.64673	-0.902034	3.38091	-1.63621	-0.000879
00:00:42	-0.001	428	3.10649	-0.311524	3.75748	-0.962515	-0.000772
00:00:42	-0.001	429	2.55272	-0.701176	3.3593	-1.50776	-0.000971
00:00:43	-0.001	430	2.69811	-0.582827	3.69961	-1.58433	-0.000608
00:00:43	0.001	431	2.5927	-0.877056	3.75766	-2.04201	0.004885
00:00:43	0.001	432	2.76538	-0.843771	3.75694	-1.83533	-0.001866
00:00:43	0.001	433	3.03877	-1.09671	3.65744	-1.71538	-0.004087
00:00:43	0.001	434	3.19709	-0.574295	4.48566	-1.86286	0.00059
00:00:43	0.001	435	3.07956	-0.623202	4.19136	-1.73501	0.000558
00:00:43	0.001	436	3.01899	-1.34289	3.80187	-2.12577	-0.002446
00:00:43	0.001	437	3.39127	-1.56064	4.38416	-2.55353	-0.00612
00:00:43	0.001	438	3.22992	-2.11974	4.22858	-3.1184	-0.009118
00:00:43	0.001	439	3.81717	-0.848572	4.65498	-1.68639	0.000332
00:00:44	0.001	440	3.89843	-1.16432	4.93686	-2.20275	-0.004096
00:00:44	0.001	441	3.56007	-0.951083	4.7618	-2.15281	-0.005768
00:00:44	0.001	442	4.29002	-0.549427	4.92121	-1.18062	-0.001291
00:00:44	0.002	443	4.85271	-0.899516	5.43357	-1.48038	0.000957
00:00:44	0.002	444	4.33845	-1.4894	5.01362	-2.16457	-8e-06
00:00:44	0.002	445	4.59372	-1.27409	5.23905	-1.91942	-0.002947
00:00:44	0.002	446	4.8102	-1.30555	5.45715	-1.9525	-0.003487
00:00:44	0.004	447	4.90407	-1.61614	5.42394	-2.13601	-0.002597
00:00:44	0.004	448	5.09307	-1.26123	5.63588	-1.80404	-0.001162
00:00:44	0.004	449	4.86789	-1.18197	5.93728	-2.25137	0.000617
00:00:44	0.004	450	5.09129	-1.13688	5.94458	-1.99017	0.001272
00:00:45	0.006	451	5.28804	-1.42613	5.99529	-2.13338	-0.003637
00:00:45	0.006	452	5.68708	-0.810706	6.63505	-1.75868	0.001598
00:00:45	0.006	453	5.3438	-1.61333	6.07655	-2.34608	-0.005132
00:00:45	0.006	454	5.65243	-2.05449	6.13365	-2.5357	-0.0046
00:00:45	0.009	455	5.78042	-1.606	6.35434	-2.17993	-0.002546
00:00:45	0.009	456	5.34041	-2.00486	5.97313	-2.63758	-0.005952
00:00:45	0.009	457	5.79142	-1.80029	6.12861	-2.13747	-0.00219
00:00:45	0.009	458	5.54594	-1.81543	6.54398	-2.81346	-0.006561
00:00:45	0.013	459	6.19826	-1.43932	7.20975	-2.45082	-0.000989
00:00:46	0.013	460	6.35656	-1.82964	6.75315	-2.22623	-0.000602
00:00:46	0.013	461	6.77672	-1.97143	7.32128	-2.51599	-0.003756
00:00:46	0.013	462	6.8852	-2.18231	7.4723	-2.76941	-0.001728
00:00:46	0.017	463	6.47544	-1.72407	7.21451	-2.46314	-0.001837
00:00:46	0.017	464	6.1809	-2.44092	6.97912	-3.23914	-0.00346
00:00:46	0.017	465	7.38627	-2.49267	8.16503	-3.27144	0.018907
00:00:46	0.017	466	6.74069	-3.04603	7.51166	-3.817	-0.008371
00:00:46	0.018	467	7.1301	-2.65272	7.46262	-2.98525	-0.003428
00:00:46	0.018	468	7.59637	-2.66658	7.87477	-2.94497	0.001683
00:00:46	0.018	469	6.98074	-3.21638	7.53897	-3.77461	-0.007384
00:00:47	0.018	470	7.58432	-2.53004	7.98946	-2.93518	0.005704
00:00:47	0.022	471	7.90725	-2.36441	8.48969	-2.94685	-0.003343
00:00:47	0.022	472	7.71498	-2.65766	8.27635	-3.21903	-0.001769
00:00:47	0.022	473	7.90404	-3.1758	8.23501	-3.50676	0.003538
00:00:47	0.022	474	8.35566	-3.79462	8.7893	-4.22826	-0.002667
00:00:47	0.024	475	8.22826	-3.53373	8.77616	-4.08162	-0.006504
00:00:47	0.024	476	7.93396	-3.61073	8.79501	-4.47179	-0.005761
00:00:47	0.024	477	8.26766	-3.5171	8.75015	-3.9996	-0.004494
00:00:47	0.024	478	8.77828	-3.67991	9.08028	-3.9819	-0.00257
00:00:47	0.026	479	8.8214	-3.85177	9.18392	-4.2143	-0.000704
00:00:48	0.026	480	8.86197	-3.77661	9.21396	-4.12859	-0.00492
00:00:48	0.026	481	9.23476	-3.48307	9.57202	-3.82033	-0.003147
00:00:48	0.026	482	9.29236	-4.04404	9.53142	-4.28311	-0.004355
00:00:48	0.03	483	9.28238	-3.94946	9.54743	-4.21451	-0.004381
00:00:48	0.03	484	9.15912	-4.45976	9.45061	-4.75125	-0.004298
00:00:48	0.03	485	9.5225	-3.97599	9.83966	-4.29314	-0.001849
00:00:48	0.03	486	8.89534	-4.31394	9.38885	-4.80745	-0.006039
00:00:48	0.036	487	8.72485	-4.51424	9.2758	-5.06519	-0.006969
00:00:48	0.036	488	9.07988	-4.13927	9.49773	-4.55712	-0.002236
00:00:48	0.036	489	9.15245	-3.8553	9.52938	-4.23223	0.000146
00:00:49	0.036	490	8.49554	-3.46694	9.06009	-4.0315	-0.004952
00:00:49	0.037	491	8.80493	-3.76862	9.27841	-4.24209	-0.003388
00:00:49	0.037	492	8.98172	-3.58325	9.26395	-3.86547	-0.00374
00:00:49	0.037	493	8.63907	-3.40995	8.99538	-3.76626	-0.003534
00:00:49	0.037	494	8.21381	-3.61694	8.6233	-4.02643	-0.00321
00:00:49	0.038	495	8.45914	-3.23052	8.83348	-3.60486	-0.002936
00:00:49	0.038	496	8.53607	-2.76373	9.00469	-3.23236	-0.00251
00:00:49	0.038	497	8.46618	-2.95309	8.79743	-3.28434	-0.003544
00:00:49	0.038	498	8.50931	-3.02477	8.80635	-3.32181	-0.002311
00:00:49	0.037	499	8.07873	-2.97947	8.53503	-3.43577	0.001354
00:00:50	0.037	500	8.3126	-2.50237	8.63819	-2.82796	-0.004688
00:00:50	0.037	501	8.58996	-2.5653	9.02692	-3.00226	-0.000705
00:00:50	0.037	502	7.77445	-2.76991	8.53931	-3.53477	-0.004562
00:00:50	0.031	503	7.59795	-2.7484	8.24432	-3.39477	-0.002711
00:00:50	0.031	504	7.98571	-2.2019	8.53566	-2.75185	0.003558
00:00:50	0.031	505	7.229	-2.73202	7.68221	-3.18523	-0.00134
00:00:50	0.031	506	7.59731	-2.398	7.94837	-2.74906	0.001079
00:00:50	0.028	507	7.59953	-2.28267	7.90948	-2.59262	-0.001824
00:00:50	0.028	508	7.5122	-2.69693	8.08523	-3.26996	-0.003086
00:00:50	0.028	509	7.41037	-2.54752	7.55138	-2.68854	-0.002549
00:00:51	0.028	510	6.41972	-2.2823	6.7007	-2.56328	-0.001288
00:00:51	0.025	511	6.72643	-2.23309	7.02049	-2.52716	-0.000177
00:00:51	0.025	512	6.34326	-1.85082	6.854	-2.36157	-0.003208
00:00:51	0.025	513	6.19069	-2.08981	6.53479	-2.43391	-0.002825
00:00:51	0.025	514	5.9176	-2.15973	6.41186	-2.65399	-0.002024
00:00:51	0.021	515	5.38035	-1.82144	6.45321	-2.8943	-0.003849
00:00:51	0.021	516	5.93553	-1.47602	6.6615	-2.20199	-0.002232
00:00:51	0.021	517	6.12685	-1.48994	6.74627	-2.10936	-0.000734
00:00:51	0.021	518	5.61052	-1.37536	6.35132	-2.11616	-0.004096
00:00:51	0.018	519	5.72709	-1.75849	6.02571	-2.0571	0.000143
00:00:52	0.018	520	5.791	-1.88226	6.30411	-2.39537	0.000214
00:00:52	0.018	521	5.60929	-1.08627	6.33651	-1.81349	-0.000343
00:00:52	0.018	522	4.90274	-1.7348	5.70008	-2.53214	-0.00204
00:00:52	0.016	523	5.06257	-1.53267	5.41302	-1.88312	-0.002574
00:00:52	0.016	524	4.85892	-1.37365	5.30822	-1.82295	-0.000964
00:00:52	0.016	525	4.71926	-1.56967	4.9745	-1.82491	-0.001187
00:00:52	0.016	526	5.00418	-1.57042	5.24358	-1.80981	-0.003219
00:00:52	0.016	527	4.38414	-1.37663	4.89624	-1.88873	0.000304
00:00:52	0.016	528	4.45507	-1.6884	4.74312	-1.97646	-9.1e-05
00:00:52	0.016	529	4.55467	-1.3435	4.97386	-1.7627	0.001336
00:00:53	0.016	530	4.4247	-1.52809	4.74981	-1.8532	-0.001363
00:00:53	0.006	531	4.33671	-1.39076	4.66467	-1.71872	-0.001651
00:00:53	0.006	532	4.13627	-1.32466	4.5618	-1.75019	-0.00211
00:00:53	0.006	533	4.02372	-1.62856	4.33834	-1.94318	-0.001203
00:00:53	0.006	534	3.97052	-1.44924	4.50155	-1.98028	-4.2e-05
00:00:53	-0.004	535	3.80461	-1.27194	4.34899	-1.81632	0.000162
00:00:53	-0.004	536	3.58289	-1.45333	4.26181	-2.13225	-0.001679
00:00:53	-0.004	537	3.91233	-1.33183	4.8294	-2.2489	-0.007945
00:00:53	-0.004	538	3.61432	-0.948206	4.5511	-1.88499	-0.001945
00:00:53	-0.011	539	3.39892	-2.01895	4.17625	-2.79627	-0.00079
00:00:53	-0.011	540	3.55656	-1.16848	4.07691	-1.68884	-8.9e-05
00:00:54	-0.011	541	3.56692	-1.30686	3.89698	-1.63691	0.001223
00:00:54	-0.011	542	3.77058	-1.18928	4.18252	-1.60122	-0.001686
00:00:54	-0.018	543	3.50097	-1.6897	3.81417	-2.00289	-0.000447
00:00:54	-0.018	544	3.36136	-1.30187	3.84764	-1.78816	-0.001216
00:00:54	-0.018	545	3.27546	-1.34894	3.81962	-1.89309	-0.002109
00:00:54	-0.018	546	3.39948	-1.39413	3.97292	-1.96757	-0.002958
00:00:54	-0.024	547	3.23541	-1.05969	3.78656	-1.61084	-0.000823
00:00:54	-0.024	548	3.07328	-1.26703	3.58808	-1.78184	-0.001748
00:00:54	-0.024	549	3.2801	-1.06109	4.05834	-1.83933	0.000198
00:00:55	-0.024	550	3.37244	-1.4339	3.61085	-1.67231	-0.002034
00:00:55	-0.032	551	2.96307	-1.33309	3.53312	-1.90313	-0.002723
00:00:55	-0.032	552	3.28016	-1.33884	3.64005	-1.69873	-0.002045
00:00:55	-0.032	553	2.95904	-0.605575	4.48377	-2.13031	0.001612
00:00:55	-0.032	554	2.91917	-1.21895	3.5013	-1.80109	-0.001673
00:00:55	-0.04	555	3.26146	-1.37073	3.75278	-1.86206	-0.000494
00:00:55	-0.04	556	3.15962	-1.39199	3.60159	-1.83396	-0.001957
00:00:55	-0.04	557	3.17651	-1.07011	3.65497	-1.54858	-0.000331
00:00:55	-0.04	558	2.63543	-1.54706	3.44349	-2.35512	-0.000919
00:00:55	-0.039	559	3.33968	-1.38798	3.69417	-1.74248	-0.001102
00:00:55	-0.039	560	3.08308	-1.05748	3.64105	-1.61545	-0.00096
00:00:56	-0.039	561	2.7886	-1.6677	3.31646	-2.19555	-0.002571
00:00:56	-0.039	562	3.02433	-1.75115	3.56283	-2.28965	-0.00069
00:00:56	-0.04	563	3.16181	-0.984084	3.71587	-1.53815	0.001056
00:00:56	-0.04	564	2.92874	-0.969081	3.59122	-1.63156	-0.002526
00:00:56	-0.04	565	2.8259	-1.13234	3.57681	-1.88325	-0.000958
00:00:56	-0.04	566	3.03281	-1.05751	3.58868	-1.61337	-0.001848
00:00:56	-0.044	567	2.71762	-0.999088	3.57295	-1.85442	-0.003524
00:00:56	-0.044	568	3.26203	-1.25562	4.04715	-2.04074	-0.00353
00:00:56	-0.044	569	3.01391	-0.868775	3.70699	-1.56186	-0.001962
00:00:57	-0.044	570	3.37834	-1.24671	3.71479	-1.58316	-0.003021
00:00:57	-0.048	571	3.03961	-0.568297	4.17819	-1.70687	-0.00095
00:00:57	-0.048	572	3.18444	-1.11235	3.63863	-1.56654	8.7e-05
00:00:57	-0.048	573	3.16144	-1.27842	3.64038	-1.75736	-0.00273
00:00:57	-0.048	574	3.50834	-1.261	3.75171	-1.50437	-0.000309
00:00:57	-0.053	575	3.44714	-1.24653	3.72012	-1.51951	-0.001136
00:00:57	-0.053	576	3.61268	-1.09723	3.93279	-1.41735	-0.000668
00:00:57	-0.053	577	3.67928	-0.859956	4.30672	-1.48739	0.00176
00:00:57	-0.053	578	3.52404	-1.21779	3.90256	-1.59631	-0.002701
00:00:57	-0.059	579	3.65857	-0.721257	4.41209	-1.47478	0.002733
00:00:58	-0.059	580	3.56664	-1.41451	3.9185	-1.76637	-0.001411
00:00:58	-0.059	581	3.88552	-1.22991	4.04546	-1.38985	-0.001678
00:00:58	-0.059	582	3.87199	-1.32721	4.10669	-1.56191	-0.002536
00:00:58	-0.063	583	3.62828	-1.54588	3.95233	-1.86993	-0.002689
00:00:58	-0.063	584	3.66502	-0.73254	4.49743	-1.56495	-0.001258
00:00:58	-0.063	585	3.93918	-1.38723	4.51936	-1.96742	-0.003363
00:00:58	-0.063	586	4.10439	-1.10694	4.54584	-1.54838	-0.000579
00:00:58	-0.065	587	4.26632	-1.4791	4.52438	-1.73716	-0.002388
00:00:58	-0.065	588	4.12675	-1.2554	4.62025	-1.7489	-0.002319
00:00:58	-0.065	589	4.03996	-1.08404	4.68376	-1.72784	-0.003377
00:00:59	-0.065	590	3.65503	-1.17817	4.71523	-2.23837	-0.006537
00:00:59	-0.066	591	4.19652	-1.50125	4.60589	-1.91061	-0.004976
00:00:59	-0.066	592	3.78674	-1.62887	4.6695	-2.51163	-0.004835
00:00:59	-0.066	593	4.17377	-1.24902	5.13027	-2.20552	-0.005923
00:00:59	-0.066	594	4.05429	-1.68903	5.1848	-2.81955	-0.006187
00:00:59	-0.067	595	5.07891	-1.24005	5.56682	-1.72796	-0.002319
00:00:59	-0.067	596	5.26513	-1.36512	5.58521	-1.6852	-0.003012
00:00:59	-0.067	597	5.27417	-1.42844	5.54688	-1.70115	-0.003283
00:00:59	-0.067	598	5.13154	-1.17874	5.61974	-1.66695	-0.002301
00:00:59	-0.068	599	5.13773	-0.879646	6.0752	-1.81712	-0.004038
00:00:59	-0.068	600	5.29868	-0.887853	6.19295	-1.78212	0.000188
00:01:00	-0.068	601	5.33432	-1.45782	5.97608	-2.09958	-0.000468
00:01:00	-0.068	602	4.59835	-1.19517	5.72778	-2.3246	0.001335
00:01:00	-0.069	603	5.08723	-1.23219	5.8959	-2.04086	-0.002556
00:01:00	-0.069	604	5.15356	-2.42716	5.86407	-3.13767	-0.005169
00:01:00	-0.069	605	5.09752	-1.69881	5.62424	-2.22553	-0.002148
00:01:00	-0.069	606	4.94718	-1.6074	5.84846	-2.50867	-0.005384
00:01:00	-0.07	607	5.35571	-1.12858	6.03327	-1.80614	-0.000496
00:01:00	-0.07	608	5.29393	-2.08879	6.08338	-2.87824	-0.008198
00:01:00	-0.07	609	5.20821	-1.30702	6.40882	-2.50763	-0.004347
00:01:01	-0.07	610	5.84828	-1.67357	6.63521	-2.46049	-0.000785
00:01:01	-0.071	611	5.95786	-1.79946	6.49927	-2.34087	-0.003243
00:01:01	-0.071	612	6.28439	-2.03013	6.78019	-2.52593	-0.003041
00:01:01	-0.071	613	7.24904	-1.75438	7.66413	-2.16946	0.000313
00:01:01	-0.071	614	6.72551	-1.67549	7.25327	-2.20325	-0.003192
00:01:01	-0.069	615	7.04335	-2.20431	7.49515	-2.65611	-0.004146
00:01:01	-0.069	616	7.10525	-2.04572	7.45562	-2.39609	-0.003608
00:01:01	-0.069	617	7.1967	-2.79317	7.67052	-3.26698	-0.003104
00:01:01	-0.069	618	6.49265	-2.42974	7.39571	-3.3328	0.000938
00:01:01	-0.067	619	6.84326	-2.57899	7.47407	-3.2098	-0.00299
00:01:02	-0.067	620	7.71052	-2.90348	8.08602	-3.27899	-0.005095
00:01:02	-0.067	621	7.39272	-2.45399	7.67993	-2.7412	-0.000516
00:01:02	-0.067	622	6.80175	-2.27126	7.58719	-3.0567	-0.0016
00:01:02	-0.068	623	7.12442	-2.73114	7.69599	-3.30271	-0.00628
00:01:02	-0.068	624	7.47692	-2.83303	7.84193	-3.19803	-0.004613
00:01:02	-0.068	625	7.34988	-2.63562	7.74368	-3.02942	-0.004299
00:01:02	-0.068	626	7.35933	-2.89221	8.19629	-3.72916	-0.0063
00:01:02	-0.069	627	7.7551	-3.20879	8.03402	-3.48771	-0.001575
00:01:02	-0.069	628	8.04617	-3.15679	8.37071	-3.48133	-0.000666
00:01:02	-0.069	629	7.2256	-3.78828	7.8497	-4.41237	-0.007225
00:01:03	-0.069	630	7.78701	-3.08536	8.36087	-3.65921	-0.001378
00:01:03	-0.071	631	7.73651	-3.48709	8.09484	-3.84542	-0.003367
00:01:03	-0.071	632	7.9685	-3.93695	8.54924	-4.51769	-0.008731
00:01:03	-0.071	633	8.35461	-3.61	8.85959	-4.11497	-0.004228
00:01:03	-0.071	634	8.33854	-3.58534	8.85671	-4.10351	-0.001481
00:01:03	-0.071	635	8.76276	-4.12798	9.31353	-4.67875	-0.005793
00:01:03	-0.071	636	8.52248	-3.66308	8.88217	-4.02276	-0.002203
00:01:03	-0.071	637	8.72242	-3.55789	9.14755	-3.98301	-0.006372
00:01:03	-0.071	638	8.59369	-3.99582	9.14985	-4.55197	-0.007056
00:01:03	-0.073	639	9.25842	-3.74746	9.68075	-4.16979	-0.005754
00:01:03	-0.073	640	8.70436	-3.91512	9.13712	-4.34788	-0.005953
00:01:04	-0.073	641	9.40546	-4.06105	9.88947	-4.54506	-0.00526
00:01:04	-0.073	642	9.0558	-3.72459	9.45405	-4.12285	-0.003991
00:01:04	-0.076	643	9.32504	-3.85838	9.68801	-4.22135	-0.006268
00:01:04	-0.076	644	9.5516	-4.52163	10.2786	-5.24863	-0.009821
00:01:04	-0.076	645	9.9999	-4.92084	10.3252	-5.24615	-0.0069
00:01:04	-0.076	646	9.95739	-5.15817	10.32	-5.52081	-0.006598
00:01:04	-0.078	647	9.43608	-4.95917	9.96965	-5.49274	-0.004747
00:01:04	-0.078	648	9.73472	-4.73273	10.1506	-5.14865	-0.006088
00:01:04	-0.078	649	9.98923	-5.42682	10.3969	-5.83451	-0.009583
00:01:05	-0.078	650	10.6592	-4.08913	11.1386	-4.56854	-0.002852
00:01:05	-0.077	651	10.8287	-4.77115	11.0852	-5.02767	-0.002167
00:01:05	-0.077	652	10.2703	-4.61625	10.6678	-5.01373	-0.006485
00:01:05	-0.077	653	11.0159	-4.88308	11.2259	-5.09306	-0.005893
00:01:05	-0.077	654	11.2502	-5.46409	11.4323	-5.64612	-0.005009
00:01:05	-0.077	655	11.1838	-5.33621	11.3774	-5.52985	-0.004796
00:01:05	-0.077	656	10.8321	-5.50778	11.1939	-5.86959	-0.007782
00:01:05	-0.077	657	11.4733	-5.41557	11.7566	-5.69884	-0.002555
00:01:05	-0.077	658	10.7469	-5.08786	11.2371	-5.57808	-0.006182
00:01:05	-0.079	659	11.3996	-5.03547	11.7672	-5.40308	-0.003269
00:01:06	-0.079	660	10.9245	-5.28004	11.2691	-5.62465	-0.004085
00:01:06	-0.079	661	11.3488	-5.24552	11.6897	-5.58634	-0.003618
00:01:06	-0.079	662	10.7721	-5.18766	10.9923	-5.40784	-0.005276
00:01:06	-0.081	663	10.8473	-4.78321	11.0922	-5.0281	-0.002315
00:01:06	-0.081	664	11.2281	-4.7297	11.4745	-4.97614	-0.003834
00:01:06	-0.081	665	9.9791	-5.0193	10.4392	-5.47941	-0.000909
00:01:06	-0.081	666	11.1154	-4.43507	11.3516	-4.67123	-0.004644
00:01:06	-0.082	667	10.8549	-4.01682	11.137	-4.29892	-0.002661
00:01:06	-0.082	668	10.0755	-4.30643	10.4414	-4.67236	0.001051
00:01:06	-0.082	669	10.1701	-4.20812	10.7757	-4.81368	-0.003022
00:01:07	-0.082	670	10.7229	-4.90251	10.8696	-5.0492	-0.002817
00:01:07	-0.082	671	10.1924	-4.0571	10.6268	-4.4915	-0.001226
00:01:07	-0.082	672	10.4507	-3.62852	10.99	-4.16782	-0.002403
00:01:07	-0.082	673	9.63762	-3.02527	10.3075	-3.69513	-0.005168
00:01:07	-0.082	674	9.96844	-3.82735	10.4611	-4.32005	0.000644
00:01:07	-0.084	675	9.5897	-3.77547	9.91652	-4.10228	-0.002217
00:01:07	-0.084	676	9.89743	-3.90603	10.0048	-4.01339	-0.003297
00:01:07	-0.084	677	9.83181	-3.55578	10.134	-3.85797	-0.002868
00:01:07	-0.084	678	9.74992	-4.08208	10.0209	-4.35305	-0.002058
00:01:07	-0.085	679	8.96399	-3.39601	9.5587	-3.99073	0.0006
00:01:08	-0.085	680	9.06748	-3.86839	9.27944	-4.08035	-0.006972
00:01:08	-0.085	681	8.86937	-3.67887	9.12154	-3.93103	-0.005409
00:01:08	-0.085	682	8.96707	-3.39744	9.45937	-3.88973	0.000233
00:01:08	-0.084	683	8.57439	-2.90349	9.33082	-3.65992	-0.000124
00:01:08	-0.084	684	9.02961	-4.1092	9.65052	-4.73012	-0.008375
00:01:08	-0.084	685	9.25894	-3.63453	9.67261	-4.0482	-0.002963
00:01:08	-0.084	686
00:01:08	-0.083	687	9.38829	-3.47888	9.82639	-3.91698	0.000143
00:01:08	-0.083	688
00:01:08	-0.083	689	8.13192	-3.13274	9.23022	-4.23104	-0.008669
00:01:09	-0.083	690	8.23339	-2.70358	8.73534	-3.20553	0.000158
00:01:09	-0.082	691	7.71169	-2.84713	7.97818	-3.11361	-0.001494
00:01:09	-0.082	692	7.56589	-2.62157	8.07953	-3.13521	0.001451
00:01:09	-0.082	693	7.08485	-2.40425	7.69876	-3.01816	-0.004621
00:01:09	-0.082	694	6.59677	-2.72245	7.1893	-3.31498	-0.004074
00:01:09	-0.08	695	6.38122	-2.47609	7.09963	-3.1945	-0.00491
00:01:09	-0.08	696	6.75678	-2.34981	7.32505	-2.91807	-0.003562
00:01:09	-0.08	697	6.55208	-3.20722	7.02038	-3.67552	-0.001146
00:01:09	-0.08	698	6.57177	-2.60523	6.99354	-3.027	-0.002062
00:01:09	-0.078	699	6.4872	-2.40301	6.87773	-2.79353	-0.000881
00:01:10	-0.078	700	6.79181	-2.14655	7.15573	-2.51048	-3.9e-05
00:01:10	-0.078	701	6.69019	-1.63294	7.49696	-2.4397	0.000575
00:01:10	-0.078	702	6.53865	-1.54294	7.44201	-2.4463	0.002213
00:01:10	-0.079	703	5.70496	-3.13402	6.02723	-3.45629	-0.002069
00:01:10	-0.079	704	5.77981	-2.15016	6.06124	-2.43159	-0.001031
00:01:10	-0.079	705	5.58233	-2.74518	5.91628	-3.07914	-0.002685
00:01:10	-0.079	706	5.51869	-2.20977	5.75662	-2.4477	-0.001499
00:01:10	-0.077	707	5.47156	-2.18128	5.69446	-2.40419	-0.001022
00:01:10	-0.077	708	5.55542	-1.99874	5.88154	-2.32485	-0.003196
00:01:10	-0.077	709	5.57879	-1.99145	5.87044	-2.2831	-0.001876
00:01:11	-0.077	710	5.53126	-2.33067	5.86551	-2.66493	-0.002735
00:01:11	-0.078	711	5.12597	-2.08655	5.48623	-2.44681	-0.001011
00:01:11	-0.078	712	4.89653	-2.2004	5.33995	-2.64382	-0.001164
00:01:11	-0.078	713	4.86764	-2.29576	5.38689	-2.81501	-0.001157
00:01:11	-0.078	714	4.95041	-2.46299	5.46287	-2.97545	-0.003762
00:01:11	-0.08	715	4.57576	-2.05285	5.03171	-2.5088	-0.002475
00:01:11	-0.08	716	4.50293	-2.10567	5.12297	-2.72572	-0.002872
00:01:11	-0.08	717	4.90137	-2.07722	5.2861	-2.46195	-0.002324
00:01:11	-0.08	718	5.10837	-2.01117	5.35043	-2.25323	-0.002225
00:01:11	-0.082	719	4.66209	-2.2295	4.89889	-2.4663	-0.001047
00:01:12	-0.082	720	4.60089	-1.92827	4.86715	-2.19453	0.000576
00:01:12	-0.082	721	4.70469	-2.57851	4.8622	-2.73602	-0.00062
00:01:12	-0.082	722	4.64131	-1.8334	4.98516	-2.17725	-0.000615
00:01:12	-0.084	723	4.5229	-1.92781	4.97013	-2.37504	-0.002098
00:01:12	-0.084	724	4.77443	-1.95476	5.0583	-2.23864	-0.002156
00:01:12	-0.084	725	4.57314	-2.09927	4.78815	-2.31428	-0.000796
00:01:12	-0.084	726	4.21872	-1.94089	4.63092	-2.35309	-0.001704
00:01:12	-0.086	727	4.45761	-2.22219	4.82654	-2.59111	-0.000771
00:01:12	-0.086	728	4.22414	-1.58777	4.77904	-2.14267	-0.00054
00:01:12	-0.086	729	4.11297	-2.46708	4.82754	-3.18165	0.001647
00:01:12	-0.086	730	4.39751	-1.77268	4.9204	-2.29557	-0.00071
00:01:13	-0.086	731	4.64416	-1.9147	5.00455	-2.27508	-0.000918
00:01:13	-0.086	732	4.70515	-2.08271	4.98465	-2.36221	-0.001552
00:01:13	-0.086	733	4.73747	-2.11024	4.94848	-2.32125	-0.000577
00:01:13	-0.086	734	5.06954	-1.88122	5.36214	-2.17382	-0.000306
00:01:13	-0.085	735	4.91737	-2.16361	5.10012	-2.34636	-0.002846
00:01:13	-0.085	736	4.95268	-1.84325	5.28952	-2.1801	-0.002345
00:01:13	-0.085	737	5.01961	-1.91746	5.23205	-2.12991	-0.001871
00:01:13	-0.085	738	5.04439	-1.98697	5.2949	-2.23748	-0.001712
00:01:13	-0.085	739	5.06425	-1.85003	5.4413	-2.22707	-0.001604
00:01:14	-0.085	740	5.03572	-2.41298	5.35658	-2.73385	-0.006215
00:01:14	-0.085	741	5.05136	-2.25609	5.35115	-2.55588	-0.004094
00:01:14	-0.085	742	5.18794	-2.13636	5.80582	-2.75424	-0.001758
00:01:14	-0.085	743	5.24481	-2.2833	5.6453	-2.68379	-0.005881
00:01:14	-0.085	744	5.31058	-1.75488	5.64395	-2.08825	-0.003602
00:01:14	-0.085	745	4.86375	-2.14061	5.44153	-2.71838	-0.006885
00:01:14	-0.085	746	4.86306	-1.88764	5.8933	-2.91788	-0.003004
00:01:14	-0.084	747	5.31543	-2.24467	5.93808	-2.86732	-0.004027
00:01:14	-0.084	748	5.74479	-2.26012	6.1717	-2.68704	-0.001186
00:01:14	-0.084	749	4.94751	-2.14061	5.87697	-3.07007	-0.010715
00:01:14	-0.084	750	5.65226	-1.78087	6.26443	-2.39304	-0.001799
00:01:15	-0.084	751	5.64299	-1.94103	6.18504	-2.48307	-0.001707
00:01:15	-0.084	752	5.10156	-1.96896	5.61573	-2.48313	-0.003979
00:01:15	-0.084	753	5.51214	-1.78826	6.15091	-2.42703	-0.003392
00:01:15	-0.084	754	5.06236	-1.74761	5.81191	-2.49716	-0.001771
00:01:15	-0.084	755	5.24512	-2.87935	5.76584	-3.40007	-0.001771
00:01:15	-0.084	756	5.61172	-1.87466	6.88356	-3.1465	0.003215
00:01:15	-0.084	757	5.61102	-2.29805	6.37401	-3.06103	-0.004016
00:01:15	-0.084	758	5.976	-2.3071	6.66281	-2.99392	-0.006604
00:01:15	-0.081	759	6.06046	-2.19475	6.31676	-2.45105	-0.001271
00:01:16	-0.081	760	5.996	-1.85909	6.8737	-2.73679	-0.005567
00:01:16	-0.081	761	6.14973	-2.03359	7.23932	-3.12318	-0.00587
00:01:16	-0.081	762	6.55448	-2.37965	7.08442	-2.90958	-0.004084
00:01:16	-0.078	763	7.26314	-2.65346	7.94319	-3.33351	-0.003358
00:01:16	-0.078	764	7.7066	-2.58405	7.97583	-2.85328	-0.003726
00:01:16	-0.078	765	7.71201	-3.39218	8.13961	-3.81978	-0.00421
00:01:16	-0.078	766	7.91838	-2.66222	8.31581	-3.05965	-0.002185
00:01:16	-0.078	767	7.17119	-3.11804	7.68698	-3.63384	-0.004862
00:01:16	-0.078	768	7.72714	-2.56577	8.28592	-3.12455	-0.000774
00:01:16	-0.078	769	7.61803	-2.81569	8.23559	-3.43326	-0.003315
00:01:17	-0.078	770	7.0941	-2.89094	8.31423	-4.11107	-0.004781
00:01:17	-0.076	771	6.88138	-3.17537	7.95877	-4.25277	-0.010751
00:01:17	-0.076	772	7.08427	-2.84957	7.91561	-3.68091	-0.004326
00:01:17	-0.076	773	7.12108	-3.15702	7.72568	-3.76162	-0.00244
00:01:17	-0.076	774	8.07363	-3.58991	8.68017	-4.19644	-0.007706
00:01:17	-0.075	775	7.90308	-3.4472	8.81354	-4.35766	-0.001648
00:01:17	-0.075	776	7.36978	-3.89717	8.24564	-4.77302	-0.009129
00:01:17	-0.075	777	7.88434	-3.10124	8.43618	-3.65309	-0.004869
00:01:17	-0.075	778	7.62771	-4.03786	8.18924	-4.59939	-0.002713
00:01:17	-0.076	779	8.74727	-3.18573	9.33681	-3.77528	-0.003829
00:01:18	-0.076	780	8.58568	-4.05537	9.22592	-4.6956	-0.005054
00:01:18	-0.076	781	9.06053	-3.88093	9.39617	-4.21657	-0.003263
00:01:18	-0.076	782	8.33166	-3.96646	8.88078	-4.51558	-0.005759
00:01:18	-0.077	783	8.79792	-3.9025	9.35527	-4.45985	-0.006781
00:01:18	-0.077	784	9.06092	-3.99358	9.41835	-4.35101	-0.004868
00:01:18	-0.077	785	9.68947	-3.99703	9.97028	-4.27784	-0.004015
00:01:18	-0.077	786	9.71651	-4.43204	10.1161	-4.83166	-0.001187
00:01:18	-0.076	787	9.96891	-3.77149	10.3385	-4.14111	-0.005936
00:01:18	-0.076	788	9.64097	-4.61531	9.8839	-4.85823	-0.005585
00:01:18	-0.076	789	10.0066	-4.06569	10.4439	-4.50296	-0.003143
00:01:19	-0.076	790	9.96533	-4.18852	10.548	-4.77119	-0.001215
00:01:19	-0.074	791	10.1742	-5.02823	10.5266	-5.38068	-0.006283
00:01:19	-0.074	792	10.0666	-4.67638	10.3075	-4.9173	-0.003135
00:01:19	-0.074	793	10.2889	-5.07077	10.5253	-5.30718	-0.004417
00:01:19	-0.074	794	9.83054	-5.0576	10.1742	-5.40124	-0.006903
00:01:19	-0.074	795	10.2404	-4.54887	10.8429	-5.15131	-0.006851
00:01:19	-0.074	796	10.4626	-4.8366	10.7906	-5.16464	-0.00552
00:01:19	-0.074	797	10.3579	-5.04156	10.7594	-5.4431	-0.001092
00:01:19	-0.074	798	10.1296	-5.82002	10.7687	-6.45914	-0.008841
00:01:19	-0.072	799	10.8808	-4.8495	11.1591	-5.12782	-0.005224
00:01:20	-0.072	800	10.2782	-5.61301	10.7984	-6.13318	-0.005544
00:01:20	-0.072	801	10.6048	-5.23787	11.4217	-6.05484	-0.007581
00:01:20	-0.072	802	10.7296	-5.72324	11.1715	-6.1651	-0.003592
00:01:20	-0.069	803	10.9625	-5.59685	11.5029	-6.13726	-0.010619
00:01:20	-0.069	804	10.8692	-5.75014	11.2479	-6.12892	-0.004954
00:01:20	-0.069	805	11.13	-5.85412	11.6985	-6.42261	-0.012134
00:01:20	-0.069	806	11.3602	-6.27757	11.7026	-6.61994	-0.010229
00:01:20	-0.069	807	11.3343	-6.02865	11.8252	-6.51954	-0.007479
00:01:20	-0.069	808	11.4944	-6.06277	11.8499	-6.41831	-0.005579
00:01:20	-0.069	809	11.367	-6.45003	11.8517	-6.93476	-0.002458
00:01:20	-0.069	810	11.6583	-6.12578	11.8928	-6.36024	-0.004089
00:01:21	-0.069	811	11.7643	-6.19589	12.0826	-6.51419	-0.005751
00:01:21	-0.069	812	11.924	-6.76024	12.1828	-7.01898	-0.004909
00:01:21	-0.069	813	11.6322	-6.77318	11.9304	-7.07142	-0.008063
00:01:21	-0.069	814	11.7817	-6.84645	12.0614	-7.12618	-0.005259
00:01:21	-0.069	815	11.8049	-6.46792	12.2058	-6.86887	-0.007117
00:01:21	-0.069	816	12.069	-6.62988	12.3878	-6.94866	-0.005027
00:01:21	-0.069	817	12.3328	-6.69818	12.6013	-6.96671	-0.006323
00:01:21	-0.069	818	12.4888	-7.11863	12.8175	-7.44734	-0.007865
00:01:21	-0.069	819	12.5924	-6.50519	12.934	-6.84683	-0.004204
00:01:22	-0.069	820	12.9186	-7.51023	13.1854	-7.77711	-0.007825
00:01:22	-0.069	821	12.3613	-7.6987	12.8539	-8.19128	-0.013242
00:01:22	-0.069	822	13.227	-7.20674	13.7177	-7.69748	-0.00621
00:01:22	-0.069	823	12.7294	-7.32896	13.0535	-7.65303	-0.008679
00:01:22	-0.069	824	12.8029	-7.60575	13.1414	-7.94426	-0.009267
00:01:22	-0.069	825	13.2544	-7.31495	13.4934	-7.55394	-0.006804
00:01:22	-0.069	826	12.8486	-8.15656	13.1364	-8.44433	-0.006704
00:01:22	-0.069	827	13.5021	-8.10197	13.6681	-8.2679	-0.004643
00:01:22	-0.069	828	13.6038	-7.84074	13.8284	-8.06531	-0.005742
00:01:22	-0.069	829	12.9321	-9.11651	13.4234	-9.60779	-0.005844
00:01:22	-0.068	830	13.7548	-8.6917	14.2576	-9.19449	-0.011033
00:01:23	-0.068	831	13.4711	-8.7966	13.8828	-9.20826	-0.007036
00:01:23	-0.068	832	13.6242	-8.50605	14.05	-8.93187	-0.003349
00:01:23	-0.068	833	13.841	-9.05727	14.1181	-9.33439	-0.007734
00:01:23	-0.065	834	13.7089	-8.96969	14.1639	-9.42468	-0.010592
00:01:23	-0.065	835	13.8806	-9.57174	14.2608	-9.95193	0.004745
00:01:23	-0.065	836	14.2526	-9.13211	14.5212	-9.40071	-0.005824
00:01:23	-0.065	837	14.1826	-9.54664	14.4352	-9.79922	-0.004533
00:01:23	-0.064	838	14.1196	-9.30579	14.4172	-9.60338	-0.005056
00:01:23	-0.064	839	14.2444	-9.21874	14.4675	-9.44187	-0.00493
00:01:24	-0.064	840	14.4355	-10.2215	14.6948	-10.4808	-0.004982
00:01:24	-0.064	841	14.4006	-9.47968	14.6426	-9.72176	-0.006765
00:01:24	-0.062	842	14.9619	-9.99085	15.1324	-10.1613	-0.004706
00:01:24	-0.062	843	15.0273	-10.536	15.227	-10.7357	-0.007565
00:01:24	-0.062	844	15.182	-10.0079	15.4659	-10.2919	-0.008479
00:01:24	-0.062	845	14.7166	-10.1169	15.0627	-10.463	-0.008296
00:01:24	-0.06	846	14.9302	-9.9343	15.1934	-10.1975	-0.003919
00:01:24	-0.06	847	14.4022	-11.0973	14.8165	-11.5116	-0.008609
00:01:24	-0.06	848	14.7744	-10.0566	15.0328	-10.315	-0.007444
00:01:24	-0.06	849	14.9993	-9.6706	15.3319	-10.0032	-0.007794
00:01:25	-0.057	850	13.9445	-9.86003	14.3665	-10.282	-0.009814
00:01:25	-0.057	851	14.5931	-9.64298	14.8278	-9.87772	-0.007107
00:01:25	-0.057	852	14.7783	-10.1646	15.0374	-10.4238	-0.008454
00:01:25	-0.057	853	14.6785	-9.74859	14.8736	-9.94368	-0.005058
00:01:25	-0.054	854	13.7527	-9.4033	14.1427	-9.79331	-0.009496
00:01:25	-0.054	855	14.0936	-10.0817	14.3413	-10.3294	-0.007835
00:01:25	-0.054	856	14.3563	-9.50735	14.5539	-9.70495	-0.005565
00:01:25	-0.054	857	13.9938	-9.42793	14.2979	-9.73207	-0.005085
00:01:25	-0.051	858	13.7377	-9.32921	14.0124	-9.60393	-0.004172
00:01:25	-0.051	859	13.6008	-8.81081	13.876	-9.08602	-0.003784
00:01:26	-0.051	860	13.8266	-8.99215	14.1767	-9.34223	-0.003025
00:01:26	-0.051	861	13.7857	-8.66795	14.0356	-8.91785	-0.007735
00:01:26	-0.048	862	13.2805	-8.63109	13.611	-8.96157	-0.006761
00:01:26	-0.048	863	14.0387	-8.73006	14.2589	-8.95027	-0.005851
00:01:26	-0.048	864	13.8151	-8.74906	14.0213	-8.95517	-0.003814
00:01:26	-0.048	865	13.9446	-8.31258	14.2113	-8.57927	-0.000617
00:01:26	-0.046	866	13.3027	-8.70031	13.6166	-9.01425	-0.003555
00:01:26	-0.046	867	12.8881	-8.67526	13.2018	-8.98896	-0.006601
00:01:26	-0.046	868	13.3404	-8.13867	13.6488	-8.44706	-0.005897
00:01:26	-0.046	869	13.3176	-8.72889	13.5921	-9.00338	-0.007138
00:01:27	-0.044	870	13.0579	-8.11165	13.6148	-8.66848	-0.003258
00:01:27	-0.044	871	12.9436	-8.11058	13.233	-8.40001	-0.006549
00:01:27	-0.044	872	13.5346	-7.60888	13.8121	-7.88636	-0.005097
00:01:27	-0.044	873	14.1161	-7.43004	14.3152	-7.62915	-0.004703
00:01:27	-0.043	874	13.6917	-7.54964	14.005	-7.86297	-0.003533
00:01:27	-0.043	875	13.9346	-7.08614	14.151	-7.30254	-0.000713
00:01:27	-0.043	876	13.3708	-7.18914	13.5746	-7.39294	-0.003584
00:01:27	-0.043	877	13.2486	-6.88103	13.5598	-7.19228	-0.003851
00:01:27	-0.042	878	13.4778	-7.09306	13.7221	-7.33731	-0.004659
00:01:27	-0.042	879	12.9936	-6.84346	13.4167	-7.26658	-0.002767
00:01:27	-0.042	880	12.7652	-6.84465	13.1601	-7.23958	0.000375
00:01:28	-0.042	881	13.031	-6.90096	13.4252	-7.29515	-0.001649
00:01:28	-0.041	882	12.676	-6.6389	13.0265	-6.98942	-0.000127
00:01:28	-0.041	883	12.48	-6.18478	12.9293	-6.63404	-0.002617
00:01:28	-0.041	884	12.4467	-7.19857	12.6321	-7.384	-0.007784
00:01:28	-0.041	885	12.1579	-6.46463	12.716	-7.02276	0.001518
00:01:28	-0.039	886	12.7574	-6.51394	13.0061	-6.76257	-0.006703
00:01:28	-0.039	887	12.1846	-6.39296	12.6397	-6.84806	-0.003465
00:01:28	-0.039	888	12.1243	-6.81549	12.3243	-7.01551	-0.007648
00:01:28	-0.039	889	11.7408	-7.08051	11.9566	-7.29632	-0.007251
00:01:29	-0.037	890	11.7309	-6.66753	11.9479	-6.88452	-0.004168
00:01:29	-0.037	891	12.0232	-6.70082	12.2218	-6.8994	-0.006971
00:01:29	-0.037	892	11.2291	-6.0306	11.5052	-6.30668	-0.006124
00:01:29	-0.037	893	11.761	-6.27482	11.8475	-6.36135	-0.004829
00:01:29	-0.036	894	11.3364	-6.42286	11.5238	-6.61033	-0.006064
00:01:29	-0.036	895	11.4425	-5.90896	11.5684	-6.0348	-0.00422
00:01:29	-0.036	896	11.6391	-5.90547	11.9044	-6.17081	-0.004184
00:01:29	-0.036	897	10.782	-5.58874	11.2397	-6.04645	-0.00193
00:01:29	-0.033	898	10.7398	-5.30002	11.0226	-5.58281	-0.000429
00:01:29	-0.033	899	10.0946	-4.95543	10.5958	-5.45665	-0.004438
00:01:29	-0.033	900	10.4928	-5.45947	10.6991	-5.66569	-0.002867
00:01:30	-0.033	901	10.4095	-5.42133	10.5976	-5.60936	-0.004049
00:01:30	-0.03	902	10.4679	-5.30993	10.7232	-5.5652	-0.00215
00:01:30	-0.03	903	10.4864	-5.34505	10.63	-5.4887	-0.004475
00:01:30	-0.03	904	10.3735	-5.30973	10.6083	-5.5445	-0.001855
00:01:30	-0.03	905	10.3682	-5.13504	10.5461	-5.31292	-0.00269
00:01:30	-0.026	906	10.2182	-5.21964	10.493	-5.49445	-0.004121
00:01:30	-0.026	907	10.652	-5.05973	10.9511	-5.35888	-0.000579
00:01:30	-0.026	908	9.48411	-5.12643	10.0374	-5.67966	-0.000298
00:01:30	-0.026	909	9.74161	-5.087	9.96743	-5.31282	-0.002122
00:01:31	-0.02	910	9.60828	-4.40568	10.3	-5.09739	0.002603
00:01:31	-0.02	911	9.46728	-4.96539	9.73673	-5.23485	-0.002355
00:01:31	-0.02	912	9.0783	-4.60835	9.51449	-5.04455	0.000166
00:01:31	-0.02	913	9.11207	-5.22341	9.48746	-5.5988	-0.005357
00:01:31	-0.011	914	9.35677	-4.94975	9.68846	-5.28144	0.000332
00:01:31	-0.011	915	8.59153	-4.74451	8.85078	-5.00376	-0.001908
00:01:31	-0.011	916	8.57811	-4.86973	8.73848	-5.0301	-0.003032
00:01:31	-0.011	917	8.50841	-4.8442	8.78654	-5.12233	-0.003365
00:01:31	-0.006	918	8.2657	-4.83547	8.53214	-5.1019	-0.002764
00:01:31	-0.006	919	8.11552	-4.82663	8.39727	-5.10838	-0.002767
00:01:31	-0.006	920	8.20919	-5.07625	8.46025	-5.3273	-0.004321
00:01:32	-0.006	921	7.96443	-4.98135	8.23469	-5.25162	-0.003558
00:01:32	-0.006	922	7.94052	-4.87193	8.30247	-5.23387	-0.001794
00:01:32	-0.006	923	7.69784	-4.59998	8.13833	-5.04047	-0.005093
00:01:32	-0.006	924	7.74643	-5.04801	8.08306	-5.38464	-0.003054
00:01:32	-0.006	925	7.66408	-5.25732	8.06216	-5.6554	0.000314
00:01:32	-0.007	926	7.53493	-4.52614	7.83998	-4.83119	-0.003072
00:01:32	-0.007	927	7.31825	-4.22077	8.03821	-4.94073	-0.005061
00:01:32	-0.007	928	7.59176	-4.98194	7.96941	-5.35958	-0.000902
00:01:32	-0.007	929	7.07558	-4.27046	7.59077	-4.78566	-0.005979
00:01:33	-0.006	930	7.36303	-4.6417	7.80319	-5.08186	-0.005998
00:01:33	-0.006	931	7.51625	-4.38078	7.79625	-4.66078	-0.003149
00:01:33	-0.006	932	7.51917	-4.87059	8.0415	-5.39292	-0.006595
00:01:33	-0.006	933	7.47705	-4.465	7.7052	-4.69314	-0.002126
00:01:33	-0.004	934	7.5189	-4.63345	7.89326	-5.00781	-0.003166
00:01:33	-0.004	935	7.26028	-4.38688	7.59742	-4.72402	-0.001242
00:01:33	-0.004	936	7.58365	-4.77018	7.83238	-5.01892	-0.004097
00:01:33	-0.004	937	7.83923	-4.98325	8.07311	-5.21713	-0.002824
00:01:33	-0.001	938	7.43639	-5.07474	7.74654	-5.38489	-0.001846
00:01:33	-0.001	939	7.54477	-4.3429	7.8869	-4.68503	-0.003401
00:01:34	-0.001	940	7.74026	-4.37437	8.02776	-4.66186	-0.004041
00:01:34	-0.001	941	7.68619	-4.95408	8.00438	-5.27226	-0.005229
00:01:34	0.002	942	8.08843	-4.12542	8.39904	-4.43604	-0.005508
00:01:34	0.002	943	7.99261	-4.34494	8.35575	-4.70809	-0.005417
00:01:34	0.002	944	8.02203	-4.55189	8.31868	-4.84853	-0.006413
00:01:34	0.002	945	8.02237	-4.91923	8.27707	-5.17392	-0.003992
00:01:34	0.005	946	8.402	-4.34567	8.71715	-4.66082	-0.005583
00:01:34	0.005	947	8.00072	-4.61762	8.27173	-4.88863	-0.004412
00:01:34	0.005	948	8.29215	-4.61272	8.52243	-4.843	-0.00441
00:01:34	0.005	949	8.00332	-5.10532	8.37734	-5.47935	-0.005265
00:01:35	0.008	950	7.82519	-4.97923	8.35837	-5.51241	-0.007251
00:01:35	0.008	951	8.20238	-3.9441	8.97513	-4.71684	-0.005
00:01:35	0.008	952	8.16274	-4.31144	8.70793	-4.85663	-0.004344
00:01:35	0.008	953	8.52827	-4.74811	8.90612	-5.12597	-0.002852
00:01:35	0.01	954	8.31706	-4.69273	9.06593	-5.44161	-0.01029
00:01:35	0.01	955	9.10278	-4.45484	9.38632	-4.73839	-0.003883
00:01:35	0.01	956	8.94724	-4.43894	9.3313	-4.823	-0.005591
00:01:35	0.01	957	9.57945	-4.61161	9.77781	-4.80997	-0.002262
00:01:35	0.013	958	9.57424	-4.3785	10.3124	-5.11662	-0.001368
00:01:35	0.013	959	10.0636	-4.86754	10.3085	-5.11243	-0.003148
00:01:36	0.013	960	9.71796	-4.67434	9.97279	-4.92917	-0.005882
00:01:36	0.013	961	10.3261	-4.85531	10.5435	-5.07271	-0.001965
00:01:36	0.019	962	10.6728	-4.47204	10.8899	-4.68913	-0.000569
00:01:36	0.019	963	10.0801	-4.42435	10.4588	-4.80308	-0.002438
00:01:36	0.019	964	9.84456	-4.40661	10.3428	-4.9048	-0.001703
00:01:36	0.019	965	9.59981	-5.07358	9.94203	-5.41579	-0.003743
00:01:36	0.023	966	9.95602	-5.00265	10.3442	-5.39083	-0.000684
00:01:36	0.023	967	10.7406	-4.82833	10.9762	-5.06388	-0.004421
00:01:36	0.023	968	10.7778	-4.90537	11.1035	-5.23111	-0.005201
00:01:36	0.023	969	10.5913	-5.20764	10.8575	-5.47382	-0.004161
00:01:37	0.028	970	11.1527	-5.19504	11.4822	-5.5245	-0.004106
00:01:37	0.028	971	10.9676	-5.38449	11.2192	-5.63606	-0.000737
00:01:37	0.028	972	10.6758	-5.17985	11.1389	-5.64298	-0.003637
00:01:37	0.028	973	11.0089	-5.20794	11.5368	-5.73586	-0.002637
00:01:37	0.035	974	11.5688	-5.35006	11.7891	-5.57038	-0.004215
00:01:37	0.035	975	10.7392	-5.63999	11.0158	-5.91657	-0.00439
00:01:37	0.035	976	10.6754	-6.04139	11.0253	-6.39128	-0.002565
00:01:37	0.035	977	10.9531	-5.95973	11.4833	-6.48995	-0.002191
00:01:37	0.04	978	11.0235	-5.6651	11.357	-5.9986	-0.001169
00:01:37	0.04	979	10.9564	-6.30746	11.311	-6.66199	-0.002326
00:01:37	0.04	980	11.2997	-6.06194	11.6451	-6.40733	-0.005409
00:01:38	0.04	981	11.027	-6.82589	11.4314	-7.23037	-0.007374
00:01:38	0.045	982	10.9542	-6.51878	11.3134	-6.87797	-0.004715
00:01:38	0.045	983	11.4189	-6.26958	11.9226	-6.77328	-0.002503
00:01:38	0.045	984	12.2389	-6.35957	12.7823	-6.90305	-0.005625
00:01:38	0.045	985	12.3967	-6.24217	12.7041	-6.54958	-0.004104
00:01:38	0.046	986	13.2433	-6.23294	13.5098	-6.49942	-0.002425
00:01:38	0.046	987	13.1703	-6.12135	13.7186	-6.66969	-0.004762
00:01:38	0.046	988	12.853	-6.59321	13.1767	-6.9169	-0.005873
00:01:38	0.046	989	12.1837	-6.6347	12.4911	-6.94203	-0.004874
00:01:39	0.046	990	12.6736	-6.9753	12.9656	-7.26732	-0.006833
00:01:39	0.046	991	12.661	-6.66803	13.1266	-7.13368	-0.004451
00:01:39	0.046	992	12.5077	-6.58553	12.8284	-6.90619	-0.003295
00:01:39	0.046	993	12.6602	-7.51524	12.986	-7.84101	0.001242
00:01:39	0.048	994	12.4148	-7.12613	12.8219	-7.53319	-0.005342
00:01:39	0.048	995	12.8228	-7.53995	13.0621	-7.77923	0.000572
00:01:39	0.048	996	13.1006	-7.1637	13.4461	-7.50919	-0.006542
00:01:39	0.048	997	12.851	-7.54645	13.2244	-7.91986	-0.007734
00:01:39	0.051	998	13.5215	-7.23299	13.8935	-7.60497	0.004041
00:01:39	0.051	999	12.6856	-7.89618	13.082	-8.29261	-0.010314
00:01:39	0.051	1000	13.0772	-7.6075	13.4682	-7.99855	-0.00296
00:01:40	0.051	1001	12.9737	-7.82571	13.4537	-8.3057	-0.009783
00:01:40	0.055	1002	13.4964	-7.87676	13.7083	-8.08863	-0.002889
00:01:40	0.055	1003	13.478	-7.87005	13.7512	-8.14324	-0.006935
00:01:40	0.055	1004	13.8072	-8.13878	14.1506	-8.48218	-0.006938
00:01:40	0.055	1005	13.2577	-7.92629	13.7735	-8.44211	-0.005006
00:01:40	0.059	1006	14.337	-7.6774	14.6149	-7.95525	-0.003493
00:01:40	0.059	1007	13.5345	-7.73674	14.081	-8.28332	-0.009538
00:01:40	0.059	1008	13.8123	-8.41225	14.1887	-8.78865	-0.00519
00:01:40	0.059	1009	14.3242	-8.50954	14.6142	-8.79952	-0.006843
00:01:41	0.062	1010	14.7408	-8.32069	14.9519	-8.53176	-0.003499
00:01:41	0.062	1011	13.9875	-9.19399	14.4626	-9.66917	-0.00794
00:01:41	0.062	1012	14.2873	-8.58073	14.4798	-8.77329	-0.005173
00:01:41	0.062	1013	14.155	-8.62818	14.4152	-8.88839	-0.005983
00:01:41	0.064	1014	14.4522	-8.54129	14.794	-8.88308	-0.005221
00:01:41	0.064	1015	13.9854	-8.90108	14.3882	-9.30389	-0.007873
00:01:41	0.064	1016	14.2862	-8.81263	14.7214	-9.24787	-0.007752
00:01:41	0.064	1017	14.3012	-8.99727	14.5584	-9.25452	-0.003191
00:01:41	0.066	1018	14.4505	-8.88967	14.8146	-9.25377	-0.006929
00:01:41	0.066	1019	14.9628	-9.03128	15.2247	-9.2932	-0.005956
00:01:42	0.066	1020	14.1438	-9.45674	14.4247	-9.7377	-0.00824
00:01:42	0.066	1021	14.6545	-9.47066	15.14	-9.95624	-0.010511
00:01:42	0.069	1022	14.7505	-9.34976	15.0301	-9.62935	-0.004731
00:01:42	0.069	1023	14.759	-9.53006	15.1394	-9.91036	-0.007133
00:01:42	0.069	1024	14.8336	-10.0082	15.1952	-10.3699	-0.006552
00:01:42	0.069	1025	14.7417	-9.65262	15.0185	-9.9294	-0.005938
00:01:42	0.072	1026	15.0993	-9.90027	15.3524	-10.1534	-0.00671
00:01:42	0.072	1027	15.5467	-9.73559	15.813	-10.0019	-0.006105
00:01:42	0.072	1028	14.9361	-10.0351	15.1875	-10.2866	-0.00614
00:01:42	0.072	1029	15.2296	-10.2273	15.5162	-10.5139	-0.00719
00:01:43	0.077	1030	15.3658	-10.5706	15.7086	-10.9134	-0.006077
00:01:43	0.077	1031	15.072	-10.2514	15.3037	-10.4831	-0.006414
00:01:43	0.077	1032	14.9807	-10.5185	15.2357	-10.7736	-0.007387
00:01:43	0.077	1033	15.2577	-10.452	15.7342	-10.9285	-0.006148
00:01:43	0.08	1034	15.1146	-10.2042	15.5912	-10.6808	-0.010811
00:01:43	0.08	1035	15.6278	-10.9446	15.9158	-11.2326	-0.005624
00:01:43	0.08	1036	15.7145	-10.6415	16.311	-11.238	-0.01232
00:01:43	0.08	1037	15.3992	-10.8383	15.7215	-11.1605	-0.007611
00:01:43	0.084	1038	16.0259	-11.1829	16.2941	-11.4511	-0.006735
00:01:43	0.084	1039	15.9855	-11.0498	16.2369	-11.3012	-0.008429
00:01:44	0.084	1040	16.2664	-11.4344	16.5086	-11.6767	-0.008305
00:01:44	0.084	1041	16.3058	-11.2421	16.6058	-11.5421	-0.006172
00:01:44	0.088	1042	16.0746	-10.9573	16.506	-11.3887	-0.009693
00:01:44	0.088	1043	16.1981	-11.2378	16.5292	-11.569	-0.007486
00:01:44	0.088	1044	16.2526	-11.8964	16.5008	-12.1446	-0.005967
00:01:44	0.088	1045	16.1162	-11.6768	16.5542	-12.1149	-0.009899
00:01:44	0.09	1046	16.0631	-12.1441	16.3376	-12.4185	-0.007735
00:01:44	0.09	1047	16.4338	-12.4373	16.7955	-12.7991	-0.009735
00:01:44	0.09	1048	17.0567	-12.2655	17.3199	-12.5288	-0.00702
00:01:44	0.09	1049	16.9245	-12.2041	17.2597	-12.5394	0.008848
00:01:45	0.094	1050	16.5492	-12.0199	16.8082	-12.2789	-0.008185
00:01:45	0.094	1051	16.847	-12.5893	17.1362	-12.8785	0.002844
00:01:45	0.094	1052	17.0941	-12.9851	17.302	-13.1929	-0.006614
00:01:45	0.094	1053	17.248	-13.3156	17.496	-13.5636	0.004733
00:01:45	0.098	1054	17.558	-13.1449	17.8308	-13.4177	-0.004974
00:01:45	0.098	1055	17.046	-13.2734	17.3342	-13.5617	0.00437
00:01:45	0.098	1056	17.2129	-13.2644	17.5311	-13.5827	-0.008363
00:01:45	0.098	1057	17.4416	-13.2348	17.7388	-13.532	-0.000386
00:01:45	0.099	1058	17.4767	-13.8767	17.7582	-14.1581	-0.006571
00:01:45	0.099	1059	17.6339	-14.0756	17.8898	-14.3315	0.004948
00:01:46	0.099	1060	17.6119	-13.7079	18.1108	-14.2068	-0.010607
00:01:46	0.099	1061	17.94	-14.1698	18.3081	-14.5378	-0.006069
00:01:46	0.102	1062	17.3931	-14.8795	17.774	-15.2605	-0.008517
00:01:46	0.102	1063	18.7059	-14.6092	18.9509	-14.8541	-0.006263
00:01:46	0.102	1064	18.5418	-14.6271	18.7709	-14.8562	-0.005867
00:01:46	0.102	1065	18.1443	-14.9655	18.5036	-15.3248	-0.00894
00:01:46	0.105	1066	18.8279	-15.2693	19.1667	-15.6081	-0.006991
00:01:46	0.105	1067	18.7263	-15.2951	19.1406	-15.7094	-0.010113
00:01:46	0.105	1068	18.7095	-15.35	19.0316	-15.6722	-0.007049
00:01:46	0.105	1069	18.9809	-15.5808	19.2437	-15.8436	-0.00655
00:01:46	0.105	1070	18.8285	-16.1599	19.1836	-16.515	-0.004903
00:01:47	0.105	1071	19.0367	-15.1372	19.3116	-15.412	-0.005871
00:01:47	0.105	1072	19.8332	-16.2278	19.9487	-16.3433	-0.006509
00:01:47	0.105	1073	20.3677	-16.7987	20.4782	-16.9093	-0.006961
00:01:47	0.106	1074	20.7967	-16.7762	20.9563	-16.9357	-0.006773
00:01:47	0.106	1075	19.4556	-16.3961	19.9612	-16.9017	-0.005755
00:01:47	0.106	1076	19.9207	-16.984	20.419	-17.4823	-0.006694
00:01:47	0.106	1077	19.9706	-16.9825	20.2413	-17.2531	-0.005646
00:01:47	0.108	1078	19.8237	-16.7429	20.1267	-17.0459	-0.006793
00:01:47	0.108	1079	20.117	-16.8067	20.5434	-17.2331	0.005821
00:01:48	0.108	1080	19.5883	-17.145	20.0565	-17.6132	-0.005358
00:01:48	0.108	1081	20.4738	-17.5685	20.7247	-17.8195	-0.002538
00:01:48	0.11	1082	20.5217	-17.5321	20.7207	-17.7311	0.003069
00:01:48	0.11	1083	21.0699	-18.3733	21.205	-18.5084	-0.004974
00:01:48	0.11	1084	21.6091	-18.5262	21.7796	-18.6966	-0.009797
00:01:48	0.11	1085	21.2545	-18.4787	21.472	-18.6962	0.003486
00:01:48	0.11	1086	21.4578	-18.6134	21.6973	-18.8528	-0.001473
00:01:48	0.11	1087	21.4198	-19.2314	21.6187	-19.4303	-0.005901
00:01:48	0.11	1088	21.8419	-19.207	21.9529	-19.318	0.000778
00:01:48	0.11	1089	21.5461	-18.8718	21.6937	-19.0194	-0.003194
00:01:48	0.112	1090	22.0863	-18.9874	22.2197	-19.1208	0.005457
00:01:49	0.112	1091	22.4221	-19.5027	22.537	-19.6176	-0.002793
00:01:49	0.112	1092	21.0673	-19.1519	21.4132	-19.4977	-0.008179
00:01:49	0.112	1093	21.31	-19.3627	21.714	-19.7667	-0.008316
00:01:49	0.115	1094	22.0471	-19.3663	22.3071	-19.6263	0.002344
00:01:49	0.115	1095	22.1775	-20.3705	22.6011	-20.7942	-0.008791
00:01:49	0.115	1096	21.3766	-20.1355	21.6195	-20.3784	5.2e-05
00:01:49	0.115	1097	21.6887	-20.4738	22.0142	-20.7992	-0.005538
00:01:49	0.119	1098	22.2683	-20.4422	22.5961	-20.7701	-0.005228
00:01:49	0.119	1099	22.6301	-21.089	22.7322	-21.1911	-0.002077
00:01:50	0.119	1100	22.8685	-21.0859	23.1408	-21.3582	-0.003683
00:01:50	0.119	1101	23.1336	-21.3237	23.2907	-21.4808	-0.000718
00:01:50	0.122	1102	23.3644	-21.8197	23.4846	-21.9399	-0.003706
00:01:50	0.122	1103	23.8055	-22.3145	23.9319	-22.4409	-0.002998
00:01:50	0.122	1104	22.9801	-22.0852	23.2631	-22.3682	0.001045
00:01:50	0.122	1105	22.8194	-22.2631	23.0148	-22.4585	-0.002602
00:01:50	0.125	1106	23.2611	-22.5882	23.4408	-22.7678	-0.009295
00:01:50	0.125	1107	23.257	-22.2567	23.5435	-22.5432	-0.009211
00:01:50	0.125	1108	23.479	-23.2776	23.7344	-23.5329	-0.01116
00:01:50	0.125	1109	23.0833	-23.0894	23.3793	-23.3855	-0.009804
00:01:50	0.127	1110	24.0351	-23.8527	24.1661	-23.9836	-0.00686
00:01:51	0.127	1111	23.7355	-23.7544	23.9399	-23.9589	-0.006143
00:01:51	0.127	1112	24.231	-24.1785	24.3501	-24.2976	-0.006408
00:01:51	0.127	1113	24.3531	-24.5745	24.4884	-24.7098	-0.000538
00:01:51	0.131	1114	23.5975	-24.2545	23.8094	-24.4664	-0.008313
00:01:51	0.131	1115	23.5795	-24.6075	23.824	-24.8521	-0.007306
00:01:51	0.131	1116	23.6956	-25.0053	23.9525	-25.2622	-0.010027
00:01:51	0.131	1117	24.3618	-24.669	24.6368	-24.9441	-0.004063
00:01:51	0.134	1118	23.6637	-25.2415	23.9075	-25.4852	-0.006377
00:01:51	0.134	1119	24.7247	-25.0648	24.9341	-25.2742	-0.006195
00:01:52	0.134	1120	25.0811	-25.3982	25.2267	-25.5438	0.001525
00:01:52	0.134	1121	24.0322	-25.5876	24.3049	-25.8603	0.001935
00:01:52	0.135	1122	24.2018	-25.1954	24.4722	-25.4657	-0.009886
00:01:52	0.135	1123	24.5728	-25.762	24.8789	-26.068	-0.007964
00:01:52	0.135	1124	24.1244	-26.0985	24.4203	-26.3944	-0.008637
00:01:52	0.135	1125	24.541	-26.038	24.8732	-26.3703	-0.00784
00:01:52	0.129	1126	24.5307	-26.0334	24.7226	-26.2254	-0.004233
00:01:52	0.129	1127	24.6697	-25.6328	24.8181	-25.7812	-0.003751
00:01:52	0.129	1128	24.9009	-26.8344	25.0224	-26.9559	-0.003783
00:01:52	0.129	1129	24.5075	-25.9922	24.8447	-26.3294	-0.005163
00:01:52	0.119	1130	24.5076	-26.2865	24.8709	-26.6498	-0.008191
00:01:53	0.119	1131	24.311	-25.9636	24.5023	-26.1549	-0.006861
00:01:53	0.119	1132	24.3116	-25.7155	24.7101	-26.114	-0.004147
00:01:53	0.119	1133	24.5081	-26.2869	24.8723	-26.6511	0.001247
00:01:53	0.114	1134	23.7873	-26.1063	24.0572	-26.3763	-0.002767
00:01:53	0.114	1135	24.5342	-25.9594	24.6199	-26.0451	-0.004223
00:01:53	0.114	1136	24.2152	-26.685	24.3973	-26.8671	-0.010115
00:01:53	0.114	1137	24.1641	-25.3906	24.4086	-25.635	-0.007104
00:01:53	0.104	1138	24.1076	-25.7245	24.4987	-26.1156	-0.005195
00:01:53	0.104	1139	24.4359	-26.0006	24.7598	-26.3245	-0.007218
00:01:54	0.104	1140	24.9941	-25.9445	25.1243	-26.0747	0.000126
00:01:54	0.104	1141	23.9701	-25.2523	24.1897	-25.472	-0.006153
00:01:54	0.089	1142	23.7546	-25.6537	23.9663	-25.8654	-0.003533
00:01:54	0.089	1143	24.1521	-25.4428	24.4076	-25.6983	-0.005246
00:01:54	0.089	1144	24.9161	-26.0142	25.0436	-26.1417	-0.002387
00:01:54	0.089	1145	23.4892	-24.6748	23.7761	-24.9617	-0.0048
00:01:54	0.073	1146	23.8455	-25.8638	24.0472	-26.0655	-0.005565
00:01:54	0.073	1147	23.866	-24.4011	24.0689	-24.604	-0.003183
00:01:54	0.073	1148	23.1343	-25.4426	23.4026	-25.7109	-0.004255
00:01:54	0.073	1149	24.6165	-25.0013	24.6704	-25.0553	-0.002606
00:01:55	0.058	1150	23.3108	-24.0872	23.5002	-24.2766	-0.003802
00:01:55	0.058	1151	23.9744	-25.2666	24.203	-25.4952	-0.006321
00:01:55	0.058	1152	23.7651	-25.2089	23.8736	-25.3175	-0.005187
00:01:55	0.058	1153	24.3437	-24.6686	24.4446	-24.7695	-0.002459
00:01:55	0.049	1154	24.055	-25.0985	24.1965	-25.24	0.001036
00:01:55	0.049	1155	23.7703	-24.0129	23.9298	-24.1725	-0.004251
00:01:55	0.049	1156	24.1784	-24.8145	24.2595	-24.8955	-0.000526
00:01:55	0.049	1157	23.4575	-24.0596	23.6996	-24.3017	-0.004508
00:01:55	0.038	1158	24.0446	-24.4467	24.1613	-24.5635	-0.002743
00:01:55	0.038	1159	23.5242	-25.139	23.687	-25.3018	-0.005686
00:01:56	0.038	1160	23.5396	-23.8767	23.6522	-23.9894	-0.000485
00:01:56	0.038	1161	23.377	-23.9345	23.555	-24.1126	-0.004287
00:01:56	0.03	1162	23.2873	-23.1795	23.4215	-23.3137	-0.001379
00:01:56	0.03	1163	23.7204	-24.0569	23.7915	-24.128	-0.004636
00:01:56	0.03	1164	23.3398	-23.4765	23.4356	-23.5724	-0.004553
00:01:56	0.03	1165	23.5235	-23.9822	23.6329	-24.0916	-0.000624
00:01:56	0.024	1166	23.6331	-23.5478	23.7263	-23.641	-0.001233
00:01:56	0.024	1167	23.3295	-23.0578	23.4764	-23.2046	-0.004288
00:01:56	0.024	1168	23.5634	-23.2297	24.0162	-23.6825	0.004029
00:01:56	0.024	1169	23.4818	-23.365	23.5682	-23.4514	-0.007328
00:01:57	0.017	1170	22.8582	-23.3712	22.9827	-23.4957	-0.00281
00:01:57	0.017	1171	23.2377	-22.7619	23.3154	-22.8396	-0.003989
00:01:57	0.017	1172	22.2102	-22.2401	22.4335	-22.4635	-0.003251
00:01:57	0.017	1173	22.643	-22.5634	22.7269	-22.6474	-0.004223
00:01:57	0.011	1174	22.9703	-22.775	23.0818	-22.8866	-0.002025
00:01:57	0.011	1175	22.7769	-22.5228	22.9218	-22.6677	-0.006165
00:01:57	0.011	1176	22.2852	-22.5987	22.543	-22.8564	-0.000824
00:01:57	0.011	1177	22.7714	-22.1677	22.8919	-22.2882	-2e-06
00:01:57	0.006	1178	22.5677	-22.3032	22.723	-22.4586	-0.00275
00:01:57	0.006	1179	22.61	-21.9607	22.6832	-22.0338	-0.002622
00:01:58	0.006	1180	22.4093	-22.1717	22.4846	-22.247	-0.003624
00:01:58	0.006	1181	22.4632	-21.7387	22.5562	-21.8316	-0.00442
00:01:58	0.001	1182	22.9156	-21.3437	23.1416	-21.5697	0.000363
00:01:58	0.001	1183	22.4928	-21.733	22.6119	-21.8521	-0.004414
00:01:58	0.001	1184	22.3224	-22.0483	22.4521	-22.178	-0.002957
00:01:58	0.001	1185	22.1879	-21.444	22.2606	-21.5168	-0.004379
00:01:58	-0.007	1186	22.2368	-21.784	22.3164	-21.8636	-0.004747
00:01:58	-0.007	1187	21.4043	-20.5686	21.781	-20.9453	0.00468
00:01:58	-0.007	1188	21.5839	-20.9351	21.8309	-21.182	-0.001052
00:01:58	-0.007	1189	21.3195	-20.5287	21.4195	-20.6287	-0.003223
00:01:58	-0.012	1190	21.1605	-20.9643	21.2634	-21.0672	-0.005651
00:01:59	-0.012	1191	21.1386	-20.868	21.2458	-20.9752	-0.00434
00:01:59	-0.012	1192
00:01:59	-0.012	1193	20.6028	-20.7715	20.8637	-21.0325	-0.008127
00:01:59	-0.017	1194	15.0721	-20.4473	15.7608	-21.1359	-0.029349
00:01:59	-0.017	1195	21.1195	-20.6376	21.2673	-20.7854	-0.007614
00:01:59	-0.017	1196	21.9018	-20.7673	22.0799	-20.9454	-0.005872
00:01:59	-0.017	1197
00:01:59	-0.021	1198
00:01:59	-0.021	1199	20.4127	-20.203	20.7235	-20.5138	-0.006927
00:02:00	-0.021	1200
00:02:00	-0.021	1201	20.3917	-20.3167	20.6626	-20.5877	-0.012992
00:02:00	-0.022	1202	20.5478	-19.9213	20.6802	-20.0537	-0.008467
00:02:00	-0.022	1203	20.435	-19.4263	20.5763	-19.5676	-0.00835
00:02:00	-0.022	1204	19.634	-19.5126	19.8656	-19.7441	-0.008922
00:02:00	-0.022	1205	19.9701	-19.0439	20.074	-19.1478	-0.007141
00:02:00	-0.025	1206	19.8373	-20.4061	20.0197	-20.5885	-0.009397
00:02:00	-0.025	1207	19.5595	-18.849	19.7916	-19.081	-0.008401
00:02:00	-0.025	1208	19.9501	-18.9636	20.0779	-19.0914	-0.006754
00:02:00	-0.025	1209	19.4984	-18.5964	19.6544	-18.7524	-0.006971
00:02:01	-0.029	1210	19.8721	-18.7729	19.9751	-18.8759	-0.007348
00:02:01	-0.029	1211	19.2887	-18.7083	19.4265	-18.8461	-0.009859
00:02:01	-0.029	1212	19.3242	-18.9176	19.4653	-19.0588	-0.011018
00:02:01	-0.029	1213	18.8825	-18.5632	18.9917	-18.6724	-0.00931
00:02:01	-0.033	1214	19.2953	-18.0867	19.4173	-18.2086	-0.006838
00:02:01	-0.033	1215	18.6577	-18.2719	18.7889	-18.4031	-0.007477
00:02:01	-0.033	1216	18.4379	-17.9086	18.6072	-18.0779	-0.005641
00:02:01	-0.033	1217	18.6635	-18.6239	18.8534	-18.8137	-0.009639
00:02:01	-0.038	1218	18.8501	-18.178	19.1043	-18.4323	-0.010287
00:02:01	-0.038	1219	17.6244	-17.8807	18.0602	-18.3166	-0.012048
00:02:02	-0.038	1220	19.5267	-17.5451	19.7396	-17.758	-0.004312
00:02:02	-0.038	1221
00:02:02	-0.042	1222
00:02:02	-0.042	1223
00:02:02	-0.042	1224	17.9313	-17.4781	18.1371	-17.684	-0.004675
00:02:02	-0.042	1225	17.8704	-17.3899	18.1029	-17.6223	-0.004208
00:02:02	-0.043	1226	17.8815	-17.4417	18.0625	-17.6227	-0.011146
00:02:02	-0.043	1227	17.996	-16.9845	18.1195	-17.1081	-0.004935
00:02:02	-0.043	1228	18.2993	-16.6555	18.382	-16.7382	-0.003988
00:02:02	-0.043	1229	18.2266	-16.5517	18.4028	-16.728	-0.0009
00:02:02	-0.044	1230	17.6141	-16.8045	17.8118	-17.0022	-0.002577
00:02:03	-0.044	1231	17.9007	-16.6428	18.0264	-16.7686	-0.00312
00:02:03	-0.044	1232	17.9026	-16.8179	18.0685	-16.9838	-0.001639
00:02:03	-0.044	1233	17.8854	-16.5996	17.9949	-16.7091	-0.003612
00:02:03	-0.045	1234	17.244	-16.6824	17.3741	-16.8126	-0.003948
00:02:03	-0.045	1235	17.6501	-16.4017	17.781	-16.5326	-0.002481
00:02:03	-0.045	1236	17.6146	-16.2853	17.7497	-16.4205	-0.002558
00:02:03	-0.045	1237	17.0598	-16.1809	17.3485	-16.4696	-0.000922
00:02:03	-0.048	1238	16.7952	-16.2699	17.0954	-16.5701	-0.008857
00:02:03	-0.048	1239	17.3451	-16.1389	17.4769	-16.2707	-0.002437
00:02:04	-0.048	1240	16.8527	-16.0803	17.0115	-16.239	-0.005541
00:02:04	-0.048	1241	16.9941	-15.6899	17.2288	-15.9245	-0.00432
00:02:04	-0.051	1242	17.1729	-16.0459	17.2974	-16.1703	-0.002279
00:02:04	-0.051	1243	16.79	-15.6241	16.9536	-15.7876	-0.004225
00:02:04	-0.051	1244	16.8232	-16.0479	17.0052	-16.2298	-0.004113
00:02:04	-0.051	1245	16.343	-15.8448	16.6023	-16.1041	-0.00793
00:02:04	-0.054	1246	16.2539	-15.5094	16.5577	-15.8133	-0.00868
00:02:04	-0.054	1247	16.1351	-15.5232	16.3341	-15.7222	-0.006109
00:02:04	-0.054	1248	16.2326	-15.556	16.4935	-15.8169	-0.008143
00:02:04	-0.054	1249	16.1702	-15.388	16.363	-15.5809	-0.005759
00:02:05	-0.056	1250	16.132	-15.1806	16.3489	-15.3975	-0.004276
00:02:05	-0.056	1251	15.4328	-15.6877	15.8102	-16.0652	-0.009206
00:02:05	-0.056	1252	16.008	-15.775	16.1972	-15.9641	-0.002737
00:02:05	-0.056	1253	15.6427	-15.3016	15.8271	-15.4861	-0.004436
00:02:05	-0.056	1254	15.4491	-15.3947	15.6436	-15.5892	-0.007447
00:02:05	-0.056	1255	15.8033	-15.6993	15.9639	-15.8599	-0.004732
00:02:05	-0.056	1256	15.4825	-14.9025	15.736	-15.1561	-0.004404
00:02:05	-0.056	1257	15.7687	-15.4577	16.0346	-15.7236	-0.003601
00:02:05	-0.057	1258	16.0862	-15.3218	16.3024	-15.538	-0.001604
00:02:05	-0.057	1259	16.6857	-15.5248	16.84	-15.6791	-0.001809
00:02:05	-0.057	1260	16.2166	-15.6957	16.3514	-15.8305	-0.005322
00:02:06	-0.057	1261	16.6833	-15.5221	16.7812	-15.62	-0.00218
00:02:06	-0.06	1262	16.7682	-15.0734	16.8875	-15.1927	-0.002293
00:02:06	-0.06	1263	16.7413	-15.679	16.8662	-15.8039	-0.005516
00:02:06	-0.06	1264	16.6787	-15.598	16.782	-15.7013	-0.000821
00:02:06	-0.06	1265	16.9385	-15.2029	17.1328	-15.3972	-0.001378
00:02:06	-0.063	1266	16.8375	-15.647	16.9293	-15.7388	-0.005149
00:02:06	-0.063	1267	17.1258	-15.7457	17.3008	-15.9207	-0.003369
00:02:06	-0.063	1268	17.018	-15.186	17.111	-15.2791	-0.005004
00:02:06	-0.063	1269	17.2087	-15.9213	17.2784	-15.991	-0.004992
00:02:07	-0.064	1270	17.2712	-15.2459	17.4645	-15.4392	-0.003378
00:02:07	-0.064	1271	17.0072	-15.4472	17.1859	-15.6259	-0.001149
00:02:07	-0.064	1272	17.3083	-15.1749	17.4677	-15.3344	-0.003598
00:02:07	-0.064	1273	16.9636	-15.3193	17.0796	-15.4353	-0.004065
00:02:07	-0.064	1274	17.3875	-15.4231	17.483	-15.5186	-0.003042
00:02:07	-0.064	1275	17.2045	-15.4557	17.3946	-15.6458	-0.001853
00:02:07	-0.064	1276	17.3042	-15.4172	17.3805	-15.4936	-0.004539
00:02:07	-0.064	1277	17.5033	-15.9517	17.6198	-16.0683	-0.004579
00:02:07	-0.063	1278	17.5202	-15.962	17.6004	-16.0422	-0.006139
00:02:07	-0.063	1279	17.9652	-15.3153	18.216	-15.566	-0.005385
00:02:08	-0.063	1280	17.4708	-16.058	17.6015	-16.1886	-0.006974
00:02:08	-0.063	1281	17.725	-15.4156	17.9237	-15.6143	-0.005889
00:02:08	-0.062	1282	17.9493	-15.6899	18.1623	-15.9028	-0.005881
00:02:08	-0.062	1283	18.2848	-15.7698	18.3967	-15.8817	-0.003848
00:02:08	-0.062	1284	18.1895	-16.1535	18.3112	-16.2752	-0.006571
00:02:08	-0.062	1285	17.9336	-16.2929	18.1376	-16.4969	-0.003797
00:02:08	-0.064	1286	17.9451	-16.0964	18.182	-16.3334	-0.006337
00:02:08	-0.064	1287	18.1366	-16.7091	18.4868	-17.0592	-0.009593
00:02:08	-0.064	1288	18.8119	-16.36	18.9201	-16.4682	-0.00788
00:02:08	-0.064	1289	18.0381	-16.5475	18.1868	-16.6961	-0.009387
00:02:09	-0.067	1290	18.8633	-16.5979	18.964	-16.6987	-0.007212
00:02:09	-0.067	1291	19.3279	-16.8971	19.4138	-16.9831	-0.007646
00:02:09	-0.067	1292	18.8968	-16.8899	19.0546	-17.0477	-0.008776
00:02:09	-0.067	1293	19.4897	-17.2676	19.7091	-17.4871	-0.012617
00:02:09	-0.069	1294	18.9839	-17.0276	19.1045	-17.1482	-0.009377
00:02:09	-0.069	1295	18.917	-16.682	19.0873	-16.8523	-0.005062
00:02:09	-0.069	1296	19.1112	-16.7031	19.3152	-16.9071	-0.005287
00:02:09	-0.069	1297	18.6502	-16.9562	18.9758	-17.2818	-0.009325
00:02:09	-0.068	1298	19.1904	-17.2531	19.3633	-17.426	-0.01018
00:02:09	-0.068	1299	19.2879	-17.8073	19.427	-17.9464	-0.009847
00:02:10	-0.068	1300	19.6528	-17.5477	19.7744	-17.6694	-0.00956
00:02:10	-0.068	1301	19.8703	-17.2939	20.0225	-17.4461	-0.00775
00:02:10	-0.069	1302	19.4365	-17.6228	19.601	-17.7873	-0.009627
00:02:10	-0.069	1303	19.937	-17.4738	20.1577	-17.6945	-0.008097
00:02:10	-0.069	1304	19.7919	-17.9125	19.9446	-18.0651	-0.007994
00:02:10	-0.069	1305
00:02:10	-0.07	1306	18.0539	-17.379	18.2189	-17.544	-0.013553
00:02:10	-0.07	1307
00:02:10	-0.07	1308
00:02:10	-0.07	1309
00:02:11	-0.071	1310	16.6362	-16.5423	16.786	-16.6922	-0.010916
00:02:11	-0.071	1311
00:02:11	-0.071	1312
00:02:11	-0.071	1313
00:02:11	-0.072	1314
00:02:11	-0.072	1315
00:02:11	-0.072	1316
00:02:11	-0.072	1317
00:02:11	-0.073	1318
00:02:11	-0.073	1319
00:02:12	-0.073	1320
00:02:12	-0.073	1321
00:02:12	-0.076	1322
00:02:12	-0.076	1323
00:02:12	-0.076	1324	21.5987	-20.2021	21.8776	-20.481	-0.00868
00:02:12	-0.076	1325
00:02:12	-0.079	1326	12.6167	-19.1364	16.7674	-23.2871	-0.09663
00:02:12	-0.079	1327
00:02:12	-0.079	1328
00:02:12	-0.079	1329
00:02:13	-0.079	1330
00:02:13	-0.079	1331
00:02:13	-0.079	1332	22.3559	-21.8426	22.5139	-22.0007	-0.011651
00:02:13	-0.079	1333	18.4962	-25.519	19.506	-26.5288	-0.047379
00:02:13	-0.078	1334	22.4094	-21.3367	22.5514	-21.4786	-0.010322
00:02:13	-0.078	1335	23.3179	-20.9005	23.582	-21.1646	-0.004014
00:02:13	-0.078	1336	22.8291	-20.7946	22.9295	-20.895	-0.007114
00:02:13	-0.078	1337	22.9109	-21.555	23.0426	-21.6867	-0.005238
00:02:13	-0.08	1338	22.7618	-21.2423	22.8471	-21.3276	-0.00758
00:02:13	-0.08	1339	22.4876	-21.0507	22.8079	-21.3709	-0.002586
00:02:14	-0.08	1340	22.9263	-21.5107	23.0267	-21.6111	-0.008233
00:02:14	-0.08	1341	23.1035	-21.5837	23.2786	-21.7589	-0.00716
00:02:14	-0.082	1342	23.0326	-22.3821	23.1604	-22.5099	-0.012441
00:02:14	-0.082	1343	22.9984	-21.7636	23.149	-21.9143	-0.008909
00:02:14	-0.082	1344	23.0833	-22.4111	23.226	-22.5538	-0.006289
00:02:14	-0.082	1345	23.2364	-21.8679	23.3679	-21.9994	-0.008673
00:02:14	-0.082	1346	23.1163	-21.9644	23.3766	-22.2247	-0.009084
00:02:14	-0.082	1347	23.4528	-22.2246	23.5397	-22.3115	-0.007899
00:02:14	-0.082	1348	23.2862	-21.8479	23.3987	-21.9605	-0.004817
00:02:14	-0.082	1349	23.4786	-22.1134	23.745	-22.3798	-0.005907
00:02:15	-0.082	1350	23.5928	-21.9594	23.751	-22.1176	-0.007107
00:02:15	-0.082	1351	23.4786	-23.4419	23.5751	-23.5385	-0.010363
00:02:15	-0.082	1352	23.888	-22.4387	24.0465	-22.5972	-0.005174
00:02:15	-0.082	1353	23.5827	-23.1464	23.7182	-23.2818	-0.011978
00:02:15	-0.082	1354	23.7606	-22.8044	23.858	-22.9018	-0.008944
00:02:15	-0.082	1355	23.8917	-22.8025	23.9807	-22.8915	-0.007869
00:02:15	-0.082	1356	24.0701	-22.6708	24.1755	-22.7762	-0.008879
00:02:15	-0.082	1357	23.9595	-23.4801	24.0582	-23.5788	-0.007069
00:02:15	-0.081	1358	23.8887	-23.3898	23.9992	-23.5003	-0.008362
00:02:15	-0.081	1359	23.9941	-23.4282	24.1138	-23.5479	-0.008907
00:02:16	-0.081	1360	23.8258	-23.8224	23.9358	-23.9324	-0.008566
00:02:16	-0.081	1361	24.2362	-23.2376	24.3645	-23.366	-0.001226
00:02:16	-0.081	1362	24.019	-23.9708	24.12	-24.0718	-0.009015
00:02:16	-0.081	1363	24.4022	-23.7609	24.5569	-23.9156	-0.009393
00:02:16	-0.081	1364	24.012	-23.477	24.2133	-23.6783	0.008631
00:02:16	-0.081	1365	24.5664	-23.408	24.7011	-23.5427	-0.004131
00:02:16	-0.081	1366	24.6499	-23.6141	24.8349	-23.7991	-0.003587
00:02:16	-0.081	1367	24.5251	-24.2593	24.705	-24.4393	-0.008865
00:02:16	-0.081	1368	24.6203	-24.3877	24.7699	-24.5373	-0.010244
00:02:16	-0.081	1369	24.7132	-24.2852	24.774	-24.346	0.003165
00:02:17	-0.08	1370	24.3269	-24.5671	24.4409	-24.6812	-0.007048
00:02:17	-0.08	1371	24.8774	-24.743	24.9442	-24.8098	7e-06
00:02:17	-0.08	1372	24.7165	-24.6908	24.8134	-24.7877	-0.008002
00:02:17	-0.08	1373	24.4693	-24.711	24.6557	-24.8974	-0.006551
00:02:17	-0.08	1374	24.7184	-24.9396	24.8234	-25.0446	-0.008082
00:02:17	-0.08	1375	25.0756	-24.7553	25.341	-25.0206	-0.00601
00:02:17	-0.08	1376	24.6542	-25.2475	24.878	-25.4712	-0.01125
00:02:17	-0.08	1377	24.364	-25.3345	24.5661	-25.5366	-0.011126
00:02:17	-0.08	1378	25.4743	-25.0502	25.6662	-25.2421	-0.00592
00:02:17	-0.08	1379	24.8092	-24.97	25.0818	-25.2427	-0.007197
00:02:18	-0.08	1380	24.8372	-25.6771	24.955	-25.795	-0.008821
00:02:18	-0.08	1381	25.036	-25.6595	25.1397	-25.7632	-0.008785
00:02:18	-0.075	1382	25.1683	-25.7918	25.292	-25.9155	-0.008249
00:02:18	-0.075	1383	24.7172	-25.6492	24.9191	-25.8511	-0.005502
00:02:18	-0.075	1384	25.4899	-25.7363	25.6438	-25.8902	-0.007033
00:02:18	-0.075	1385	25.1707	-26.18	25.2936	-26.303	-0.008301
00:02:18	-0.073	1386	25.7428	-26.9794	25.8486	-27.0852	-0.008476
00:02:18	-0.073	1387	25.8375	-26.273	25.91	-26.3454	-0.007139
00:02:18	-0.073	1388	25.5463	-26.723	25.7973	-26.9739	-0.009853
00:02:18	-0.073	1389	25.6325	-26.3218	25.8092	-26.4984	-0.004939
00:02:19	-0.076	1390	26	-26.7458	26.0847	-26.8305	-0.005598
00:02:19	-0.076	1391	25.9742	-26.8857	26.0555	-26.9669	-0.008589
00:02:19	-0.076	1392	25.761	-26.6161	25.8796	-26.7347	-0.005761
00:02:19	-0.076	1393	25.296	-27.4542	25.4797	-27.6379	-0.012234
00:02:19	-0.077	1394	25.7303	-26.7601	26.0264	-27.0562	-0.003669
00:02:19	-0.077	1395	26.1416	-27.8807	26.3239	-28.0629	-0.010275
00:02:19	-0.077	1396	26.2582	-27.463	26.4973	-27.7021	-0.007197
00:02:19	-0.077	1397	26.0883	-27.7238	26.1908	-27.8263	-0.008867
00:02:19	-0.077	1398	26.3009	-27.7265	26.4093	-27.8349	-0.00877
00:02:19	-0.077	1399	26.3984	-27.6341	26.7061	-27.9418	-0.005196
00:02:19	-0.077	1400
00:02:20	-0.077	1401	26.2205	-28.2569	26.3729	-28.4092	-0.010077
00:02:20	-0.077	1402	26.2495	-28.5397	26.3646	-28.6547	-0.011579
00:02:20	-0.077	1403	26.0924	-28.3544	26.2477	-28.5096	-0.010306
00:02:20	-0.077	1404	26.8253	-28.345	26.9135	-28.4331	-0.006746
00:02:20	-0.077	1405	27.3293	-28.5275	27.4696	-28.6678	-0.005748
00:02:20	-0.079	1406	26.8082	-28.3662	27.0665	-28.6246	-0.001428
00:02:20	-0.079	1407	27.0318	-28.8405	27.2139	-29.0226	-0.004741
00:02:20	-0.079	1408	26.9821	-28.7049	27.0574	-28.7802	-0.006402
00:02:20	-0.079	1409	26.7202	-29.2528	26.8701	-29.4027	-0.008458
00:02:21	-0.079	1410	26.7801	-28.9081	26.8665	-28.9946	-0.003828
00:02:21	-0.079	1411	26.8345	-29.3966	27.0822	-29.6443	-0.004779
00:02:21	-0.079	1412	27.2864	-29.7203	27.4076	-29.8415	-0.006732
00:02:21	-0.079	1413	27.2468	-29.5705	27.3861	-29.7098	-0.005803
00:02:21	-0.079	1414	27.5791	-29.6904	27.6363	-29.7476	-0.006036
00:02:21	-0.079	1415	27.5541	-29.34	27.6495	-29.4354	-0.007035
00:02:21	-0.079	1416	27.5733	-30.2598	27.6875	-30.374	-0.008937
00:02:21	-0.079	1417	27.5786	-30.3414	27.7441	-30.5068	-0.012044
00:02:21	-0.075	1418	27.0784	-30.4722	27.3093	-30.7031	-0.00988
00:02:21	-0.075	1419	27.7886	-30.3555	27.8694	-30.4363	-0.007328
00:02:22	-0.075	1420	28.2703	-30.7987	28.3814	-30.9099	-0.006197
00:02:22	-0.075	1421	28.5607	-30.5838	28.7728	-30.7958	-0.000234
00:02:22	-0.073	1422	28.0226	-31.8269	28.1265	-31.9308	-0.01028
00:02:22	-0.073	1423	28.2055	-30.8824	28.3127	-30.9896	-0.006521
00:02:22	-0.073	1424	28.5277	-31.3236	28.6529	-31.4488	-0.00555
00:02:22	-0.073	1425	28.1494	-31.4348	28.2712	-31.5566	-0.008741
00:02:22	-0.076	1426	28.5313	-31.4468	28.6568	-31.5723	0.001919
00:02:22	-0.076	1427	28.6744	-31.54	28.7882	-31.6537	-0.003411
00:02:22	-0.076	1428	28.7262	-31.8406	28.8731	-31.9876	-0.007996
00:02:22	-0.076	1429	28.0885	-31.8658	28.198	-31.9753	-0.003309
00:02:22	-0.078	1430	28.535	-32.182	28.7715	-32.4185	-0.008151
00:02:23	-0.078	1431	29.0263	-32.3794	29.2194	-32.5725	-0.006693
00:02:23	-0.078	1432	28.1361	-32.5819	28.5293	-32.975	-0.005963
00:02:23	-0.078	1433	29.3946	-32.623	29.4713	-32.6997	-0.004515
00:02:23	-0.079	1434	29.1774	-32.7415	29.3169	-32.8809	-0.004955
00:02:23	-0.079	1435	29.1207	-32.5907	29.2849	-32.7549	-0.005111
00:02:23	-0.079	1436	29.1691	-33.227	29.3202	-33.3781	-0.004902
00:02:23	-0.079	1437	29.3598	-33.0783	29.4538	-33.1722	-0.004873
00:02:23	-0.079	1438	29.1953	-33.2082	29.8377	-33.8506	-0.01824
00:02:23	-0.079	1439	29.8055	-33.2483	29.8821	-33.3248	-0.003572
00:02:24	-0.079	1440	29.7983	-33.3787	29.9031	-33.4835	-0.002783
00:02:24	-0.079	1441	29.6477	-33.835	29.7923	-33.9796	-0.006863
00:02:24	-0.079	1442	30.085	-33.5892	30.1645	-33.6687	-0.004126
00:02:24	-0.079	1443	29.9836	-34.1844	30.1511	-34.3518	-0.006905
00:02:24	-0.079	1444	29.9313	-34.0976	30.1817	-34.348	-0.006104
00:02:24	-0.079	1445	30.0836	-34.8937	30.1722	-34.9823	-0.008776
00:02:24	-0.079	1446	30.2638	-34.4792	30.3463	-34.5617	-0.006781
00:02:24	-0.079	1447	30.1645	-34.777	30.2937	-34.9062	-0.008899
00:02:24	-0.079	1448	30.1988	-34.6414	30.3137	-34.7562	-0.004239
00:02:24	-0.079	1449	30.6164	-35.1009	30.6876	-35.1721	-0.006531
00:02:24	-0.079	1450	30.3822	-35.5811	30.5428	-35.7417	-0.00691
00:02:25	-0.079	1451	31.2002	-35.6858	31.3244	-35.81	-0.008542
00:02:25	-0.079	1452	30.5512	-35.5882	30.7001	-35.7371	-0.007169
00:02:25	-0.079	1453	30.7489	-35.4245	30.8475	-35.5232	-0.006148
00:02:25	-0.079	1454	31.1525	-35.8567	31.234	-35.9382	-0.005041
00:02:25	-0.079	1455	30.8956	-35.5626	31.0965	-35.7635	-0.003289
00:02:25	-0.079	1456	31.3164	-36.0099	31.3986	-36.0922	-0.00538
00:02:25	-0.079	1457	31.0062	-35.92	31.1457	-36.0595	-0.007003
00:02:25	-0.078	1458	31.3717	-36.3006	31.4989	-36.4277	-0.004567
00:02:25	-0.078	1459	31.4454	-35.9713	31.6057	-36.1316	-0.00345
00:02:26	-0.078	1460	31.034	-36.5357	31.1311	-36.6327	-0.004285
00:02:26	-0.078	1461	31.3297	-36.3806	31.5035	-36.5544	0.001148
00:02:26	-0.079	1462	31.6381	-36.7585	31.7059	-36.8263	-0.00537
00:02:26	-0.079	1463	31.6648	-36.8014	31.7419	-36.8785	-0.004308
00:02:26	-0.079	1464	31.7225	-37.3068	31.8072	-37.3915	-0.003393
00:02:26	-0.079	1465	32.2652	-37.0929	32.4299	-37.2577	-0.003758
00:02:26	-0.082	1466	32.0284	-37.2813	32.1114	-37.3643	-0.003278
00:02:26	-0.082	1467	31.4772	-37.4664	31.6857	-37.6749	-0.005462
00:02:26	-0.082	1468	32.4731	-37.5804	32.5792	-37.6865	-0.002482
00:02:26	-0.082	1469	32.3983	-37.5799	32.4699	-37.6515	-0.001968
00:02:26	-0.083	1470	32.5901	-38.355	32.711	-38.4759	-0.003002
00:02:27	-0.083	1471	32.6854	-37.9546	32.7612	-38.0304	-0.004101
00:02:27	-0.083	1472	32.8813	-38.0462	32.9537	-38.1187	-0.004498
00:02:27	-0.083	1473	31.8575	-38.8854	32.1425	-39.1703	-0.013022
00:02:27	-0.081	1474	32.5364	-38.369	32.6435	-38.4761	-0.002901
00:02:27	-0.081	1475	32.8129	-38.46	32.8868	-38.5339	-0.005332
00:02:27	-0.081	1476	32.7368	-39.0231	32.8925	-39.1789	-0.005527
00:02:27	-0.081	1477	32.7585	-38.1873	32.9532	-38.3821	-0.007282
00:02:27	-0.073	1478	32.7233	-38.9669	32.9013	-39.1449	-0.004741
00:02:27	-0.073	1479	33.1969	-39.0802	33.3028	-39.186	-0.005218
00:02:28	-0.073	1480	32.7776	-39.497	32.9426	-39.662	-0.009372
00:02:28	-0.073	1481	33.4298	-39.7837	33.7101	-40.064	0.000651
00:02:28	-0.072	1482	32.5455	-39.6691	32.8099	-39.9336	-0.003504
00:02:28	-0.072	1483	33.3825	-39.7088	33.4786	-39.8049	-0.004075
00:02:28	-0.072	1484	34.1881	-39.6823	34.2918	-39.7861	-0.002822
00:02:28	-0.072	1485	33.8724	-39.9622	33.9685	-40.0583	-0.003859
00:02:28	-0.073	1486	33.693	-40.0954	33.7952	-40.1976	-0.006846
00:02:28	-0.073	1487	33.081	-40.4216	33.3149	-40.6555	-0.012211
00:02:28	-0.073	1488	33.5409	-40.5628	33.7445	-40.7664	-0.012103
00:02:28	-0.073	1489	33.6607	-40.4852	33.9227	-40.7472	-0.010642
00:02:29	-0.073	1490	34.4901	-40.3887	34.6113	-40.5099	-0.001066
00:02:29	-0.073	1491	34.4121	-40.5229	34.4971	-40.6079	-0.000337
00:02:29	-0.073	1492	34.5193	-41	34.6119	-41.0925	-0.003957
00:02:29	-0.073	1493	34.7866	-40.8018	34.894	-40.9092	-0.001979
00:02:29	-0.072	1494	34.4609	-41.4562	34.6076	-41.6029	-0.007876
00:02:29	-0.072	1495	34.3845	-41.209	34.6197	-41.4443	-0.006118
00:02:29	-0.072	1496	34.653	-41.1196	34.7282	-41.1948	-0.003992
00:02:29	-0.072	1497	35.1278	-41.3459	35.2239	-41.4421	-0.002144
00:02:29	-0.073	1498	35.0679	-41.5341	35.1397	-41.6058	-0.004977
00:02:29	-0.073	1499	35.2057	-41.7097	35.2732	-41.7772	-0.002202
00:02:30	-0.073	1500	35.5107	-41.7443	35.5765	-41.8101	-0.004276
00:02:30	-0.073	1501	35.6442	-42.2323	35.8387	-42.4269	0.00103
00:02:30	-0.075	1502	34.5291	-42.3987	34.7779	-42.6475	-0.010636
00:02:30	-0.075	1503	34.6594	-42.4642	34.8332	-42.638	-0.010626
00:02:30	-0.075	1504	35.3028	-42.6155	35.4248	-42.7375	-0.009034
00:02:30	-0.075	1505	34.6581	-42.7132	34.8349	-42.89	-0.011343
00:02:30	-0.078	1506	35.4036	-42.885	35.5289	-43.0103	-0.003936
00:02:30	-0.078	1507	35.4376	-42.4351	35.5049	-42.5024	-0.002203
00:02:30	-0.078	1508	35.9538	-42.5591	36.0331	-42.6384	-0.001934
00:02:30	-0.078	1509	35.4142	-42.4284	35.7828	-42.7971	-0.014012
00:02:30	-0.08	1510	35.212	-42.5206	35.5463	-42.8549	-0.004389
00:02:31	-0.08	1511	35.1534	-42.5002	35.3226	-42.6694	-0.002505
00:02:31	-0.08	1512	35.4079	-42.7352	35.6847	-43.012	-0.00892
00:02:31	-0.08	1513	35.2868	-42.4404	35.3847	-42.5384	-0.004147
00:02:31	-0.081	1514	35.9625	-42.4127	36.2864	-42.7366	-0.005893
00:02:31	-0.081	1515	35.4799	-42.2357	35.5413	-42.2971	0.000345
00:02:31	-0.081	1516	35.5986	-42.2094	35.6719	-42.2827	-5.2e-05
00:02:31	-0.081	1517	35.6543	-42.0073	35.7144	-42.0674	-0.001467
00:02:31	-0.08	1518	35.5398	-41.8583	35.6363	-41.9548	-0.003782
00:02:31	-0.08	1519	35.4923	-42.1314	35.5644	-42.2035	-0.002517
00:02:32	-0.08	1520	35.5865	-41.935	35.6967	-42.0451	0.000344
00:02:32	-0.08	1521	35.7129	-41.6945	35.7774	-41.759	-0.000295
00:02:32	-0.078	1522	35.4097	-41.9102	35.4703	-41.9708	-0.000247
00:02:32	-0.078	1523	34.6789	-42.512	34.828	-42.661	0.001093
00:02:32	-0.078	1524	35.4501	-41.8351	35.5137	-41.8987	-0.000421
00:02:32	-0.078	1525	35.1184	-42.2157	35.1904	-42.2877	0.000266
00:02:32	-0.077	1526	34.8362	-41.8247	34.9887	-41.9772	-0.00376
00:02:32	-0.077	1527	34.7686	-41.3887	34.8406	-41.4607	0.001649
00:02:32	-0.077	1528	34.8365	-41.7496	34.9248	-41.8379	-0.001805
00:02:32	-0.077	1529	34.4866	-41.8798	34.5893	-41.9824	-0.003387
00:02:32	-0.075	1530	34.4409	-41.4961	34.5264	-41.5817	-0.001036
00:02:33	-0.075	1531	34.1231	-41.585	34.4853	-41.9473	-0.008324
00:02:33	-0.075	1532	34.793	-41.1303	34.8795	-41.2168	-0.001256
00:02:33	-0.075	1533	34.1937	-41.5017	34.2854	-41.5933	-0.002393
00:02:33	-0.073	1534	33.4039	-41.4753	33.681	-41.7524	-0.010005
00:02:33	-0.073	1535	33.944	-41.0928	34.0483	-41.197	-0.000683
00:02:33	-0.073	1536	34.7507	-40.9667	34.8215	-41.0375	0.002223
00:02:33	-0.073	1537	33.9707	-41.5104	34.1031	-41.6428	-0.002207
00:02:33	-0.073	1538	35.0174	-41.385	35.1468	-41.5144	-0.000997
00:02:33	-0.073	1539	34.3444	-41.0998	34.413	-41.1683	-0.002485
00:02:34	-0.073	1540	34.1404	-40.8695	34.2114	-40.9406	-0.000859
00:02:34	-0.073	1541	34.2099	-40.8895	34.331	-41.0106	0.000744
00:02:34	-0.072	1542	34.1286	-40.5529	34.1891	-40.6135	-0.001831
00:02:34	-0.072	1543	34.051	-40.469	34.1638	-40.5819	-0.002098
00:02:34	-0.072	1544	33.8755	-40.4645	33.9533	-40.5424	0.001527
00:02:34	-0.072	1545	34.249	-40.1434	34.3222	-40.2166	-0.000647
00:02:34	-0.072	1546	34.2512	-40.6526	34.3217	-40.7232	-0.00296
00:02:34	-0.072	1547	33.3747	-40.794	33.616	-41.0353	-0.006219
00:02:34	-0.072	1548	33.9577	-40.4155	34.047	-40.5048	-2.9e-05
00:02:34	-0.072	1549	34.075	-40.4114	34.1389	-40.4753	-0.000322
00:02:35	-0.071	1550	33.6448	-40.6876	33.8397	-40.8826	-0.00404
00:02:35	-0.071	1551	34.1362	-40.0655	34.2408	-40.1701	-0.001174
00:02:35	-0.071	1552	33.8616	-39.9233	33.9362	-39.9978	-0.000229
00:02:35	-0.071	1553	33.904	-39.7123	34.0828	-39.8911	-0.002726
00:02:35	-0.07	1554	33.6995	-39.7984	33.7627	-39.8616	-0.000234
00:02:35	-0.07	1555	33.9931	-39.7325	34.0811	-39.8205	0.000967
00:02:35	-0.07	1556	33.6017	-39.7281	33.667	-39.7935	-0.000272
00:02:35	-0.07	1557	33.7691	-39.3642	33.8285	-39.4236	-0.000571
00:02:35	-0.072	1558	33.3482	-39.6728	33.4559	-39.7804	0.001871
00:02:35	-0.072	1559	33.4758	-39.2734	33.5972	-39.3949	-0.000435
00:02:36	-0.072	1560	32.8984	-39.4642	33.0145	-39.5804	-0.001623
00:02:36	-0.072	1561	33.3942	-39.3882	33.465	-39.459	-0.001364
00:02:36	-0.073	1562	33.4317	-38.8531	33.477	-38.8983	0.001202
00:02:36	-0.073	1563	33.3653	-39.3129	33.4427	-39.3903	0.000464
00:02:36	-0.073	1564	33.2248	-38.9943	33.2891	-39.0586	0.002662
00:02:36	-0.073	1565	33.3124	-38.5786	33.4526	-38.7187	0.001008
00:02:36	-0.074	1566	33.109	-39.0068	33.1703	-39.0681	-0.000702
00:02:36	-0.074	1567	33.0986	-39.0261	33.1684	-39.0958	-0.000415
00:02:36	-0.074	1568	32.7864	-38.4455	32.9254	-38.5845	2e-06
00:02:36	-0.074	1569	32.7798	-38.5296	32.8473	-38.5971	0.001646
00:02:37	-0.074	1570	32.908	-38.261	33.0152	-38.3682	-0.004381
00:02:37	-0.074	1571	33.3306	-38.7821	33.4033	-38.8549	0.00159
00:02:37	-0.074	1572	32.5592	-38.3395	32.69	-38.4703	0.000461
00:02:37	-0.074	1573	32.7203	-38.1889	32.7916	-38.2602	-0.000307
00:02:37	-0.074	1574	32.9662	-38.5267	33.0348	-38.5953	-0.000596
00:02:37	-0.074	1575	32.4266	-38.3558	32.7031	-38.6323	-0.005745
00:02:37	-0.074	1576	32.9769	-37.9966	33.0492	-38.0689	-0.000193
00:02:37	-0.074	1577	32.7413	-37.845	32.8151	-37.9187	0.000803
00:02:37	-0.074	1578	32.6612	-37.8056	32.7269	-37.8713	0.000792
00:02:37	-0.074	1579	32.3801	-37.879	32.4594	-37.9583	-0.000578
00:02:38	-0.074	1580	32.3745	-37.5922	32.4523	-37.6701	0.000253
00:02:38	-0.074	1581	32.3651	-37.6359	32.44	-37.7108	-0.000639
00:02:38	-0.073	1582	32.4454	-37.2169	32.632	-37.4036	0.006012
00:02:38	-0.073	1583	32.2082	-37.4177	32.2915	-37.5011	-0.002019
00:02:38	-0.073	1584	32.5316	-37.3231	32.5825	-37.3741	-0.001797
00:02:38	-0.073	1585	31.7902	-36.9774	31.9333	-37.1206	-0.002797
00:02:38	-0.072	1586	32.0719	-37.1935	32.1448	-37.2664	0.000489
00:02:38	-0.072	1587	31.981	-37.2675	32.0867	-37.3731	-0.002588
00:02:38	-0.072	1588	32.1296	-36.9782	32.1871	-37.0357	0.000643
00:02:38	-0.072	1589	31.7456	-36.8585	31.8434	-36.9563	0.002126
00:02:39	-0.073	1590	31.6762	-36.8097	31.7793	-36.9128	-0.000781
00:02:39	-0.073	1591	31.581	-36.8359	31.7291	-36.9839	-0.002527
00:02:39	-0.073	1592	31.0173	-36.2579	31.1144	-36.355	-0.000736
00:02:39	-0.073	1593	31.7328	-36.5634	31.7887	-36.6193	0.000922
00:02:39	-0.072	1594	31.712	-36.1502	31.7837	-36.2219	-0.001373
00:02:39	-0.072	1595	31.4552	-36.6771	31.571	-36.7929	0.002923
00:02:39	-0.072	1596	31.4282	-36.2188	31.5001	-36.2907	-0.000404
00:02:39	-0.072	1597	31.6436	-36.2012	31.72	-36.2777	-0.001334
00:02:39	-0.071	1598	31.324	-35.9169	31.4004	-35.9933	-0.002778
00:02:39	-0.071	1599	31.2555	-35.768	31.3302	-35.8427	-0.001211
00:02:39	-0.071	1600	31.0066	-35.6943	31.0722	-35.7599	-0.001634
00:02:40	-0.071	1601	31.3484	-35.4232	31.4119	-35.4866	0.001821
00:02:40	-0.07	1602	31.3681	-35.5636	31.4196	-35.6151	0.000513
00:02:40	-0.07	1603	31.0262	-35.3432	31.1046	-35.4217	-0.000993
00:02:40	-0.07	1604	31.0952	-35.4697	31.1611	-35.5356	-0.001566
00:02:40	-0.07	1605	30.9975	-35.3026	31.1065	-35.4116	0.002262
00:02:40	-0.069	1606	30.7637	-35.0458	30.8412	-35.1233	-0.002545
00:02:40	-0.069	1607	30.706	-35.1916	30.8443	-35.3299	-0.001701
00:02:40	-0.069	1608	31.1781	-34.7655	31.2455	-34.8329	0.002259
00:02:40	-0.069	1609	30.522	-34.8544	30.5803	-34.9126	-0.001074
00:02:41	-0.069	1610	30.5786	-34.6378	30.632	-34.6912	-0.000775
00:02:41	-0.069	1611	29.84	-34.5715	29.9226	-34.654	-0.002245
00:02:41	-0.069	1612	30.4761	-34.4195	30.5249	-34.4683	-0.000965
00:02:41	-0.069	1613	30.0529	-34.4427	30.1224	-34.5122	-0.002343
00:02:41	-0.069	1614	30.1097	-34.3964	30.1628	-34.4495	-0.002812
00:02:41	-0.069	1615	29.9166	-34.4737	30.0108	-34.5678	-0.003978
00:02:41	-0.069	1616	29.7039	-34.6133	29.7744	-34.6838	-0.005985
00:02:41	-0.069	1617	29.9263	-33.9457	29.9961	-34.0156	-0.001196
00:02:41	-0.069	1618	24.081	-33.2651	24.4731	-33.6573	-0.038424
00:02:41	-0.069	1619	29.6739	-33.9153	29.8483	-34.0897	-0.003026
00:02:41	-0.069	1620	28.098	-35.8947	28.3314	-36.1281	-0.02989
00:02:42	-0.069	1621	29.0494	-34.0205	29.1612	-34.1322	-0.007566
00:02:42	-0.07	1622	29.2063	-33.7597	29.2879	-33.8413	-0.006414
00:02:42	-0.07	1623	28.7681	-27.6002	28.9583	-27.7904	-0.002829
00:02:42	-0.07	1624	28.4243	-29.4537	28.625	-29.6544	-0.008815
00:02:42	-0.07	1625	26.8979	-37.4835	26.9822	-37.5678	-0.002786
00:02:42	-0.069	1626	29.3192	-33.0786	29.3981	-33.1575	-0.002516
00:02:42	-0.069	1627
00:02:42	-0.069	1628	26.0952	-26.5156	26.5348	-26.9552	-0.009009
00:02:42	-0.069	1629
00:02:43	-0.068	1630	23.9639	-43.4852	24.4757	-43.997	-0.0442
00:02:43	-0.068	1631	26.4871	-30.4147	27.0557	-30.9833	-0.026363
00:02:43	-0.068	1632
00:02:43	-0.068	1633
00:02:43	-0.065	1634	27.0764	-33.4722	27.1129	-33.5087	-0.003711
00:02:43	-0.065	1635	24.8395	-41.1862	25.6178	-41.9645	-0.043738
00:02:43	-0.065	1636	25.4003	-36.1394	26.2434	-36.9826	-0.062102
00:02:43	-0.065	1637
00:02:43	-0.062	1638
00:02:43	-0.062	1639	17.3288	-37.0427	19.1604	-38.8743	-0.08435
00:02:44	-0.062	1640
00:02:44	-0.062	1641
00:02:44	-0.058	1642
00:02:44	-0.058	1643
00:02:44	-0.058	1644	24.8089	-38.4371	25.1684	-38.7966	-0.024285
00:02:44	-0.058	1645
00:02:44	-0.057	1646
00:02:44	-0.057	1647	27.1238	-28.4141	27.2456	-28.536	0.010867
00:02:44	-0.057	1648
00:02:44	-0.057	1649	27.2627	-30.8944	27.3383	-30.9699	-0.004653
00:02:45	-0.054	1650	25.8045	-27.4456	26.5685	-28.2097	0.005367
00:02:45	-0.054	1651	26.8305	-30.7364	26.9259	-30.8318	-0.007015
00:02:45	-0.054	1652	20.4551	-32.0451	22.734	-34.324	-0.059751
00:02:45	-0.054	1653	26.2676	-30.4398	26.4426	-30.6148	-0.008266
00:02:45	-0.053	1654	26.9918	-30.292	27.0943	-30.3944	-0.004645
00:02:45	-0.053	1655	26.511	-30.4215	26.5953	-30.5059	-0.004813
00:02:45	-0.053	1656	26.5848	-30.0313	26.7568	-30.2033	-0.005282
00:02:45	-0.053	1657	26.1989	-29.9644	26.316	-30.0815	-0.004549
00:02:45	-0.051	1658	26.4001	-29.864	26.4876	-29.9515	-0.00101
00:02:45	-0.051	1659	26.0431	-30.1732	26.245	-30.375	-0.007548
00:02:45	-0.051	1660	26.5059	-29.7057	26.713	-29.9128	-0.004102
00:02:46	-0.051	1661	25.3651	-29.8087	25.4993	-29.9429	-0.007314
00:02:46	-0.05	1662	25.8661	-29.2742	25.9796	-29.3877	-0.001645
00:02:46	-0.05	1663	26.2007	-29.5178	26.3731	-29.6901	-0.002806
00:02:46	-0.05	1664	25.6955	-29.6425	25.9451	-29.892	-0.00882
00:02:46	-0.05	1665	26.0781	-29.8659	26.1718	-29.9596	-0.00214
00:02:46	-0.047	1666	25.8526	-29.1952	25.9393	-29.2819	-0.000323
00:02:46	-0.047	1667	26.174	-28.8885	26.416	-29.1304	4e-05
00:02:46	-0.047	1668	26.0035	-29.1677	26.1427	-29.3069	-0.004171
00:02:46	-0.047	1669	25.2794	-29.4393	25.4527	-29.6126	-0.004007
00:02:47	-0.045	1670	25.7773	-29.0858	25.9102	-29.2186	-0.002097
00:02:47	-0.045	1671	25.3618	-28.9115	25.4546	-29.0044	-0.00357
00:02:47	-0.045	1672	25.3898	-29.21	25.4787	-29.2989	-0.004932
00:02:47	-0.045	1673	25.3777	-28.973	25.5129	-29.1082	0.000996
00:02:47	-0.044	1674	25.2315	-28.9977	25.3947	-29.1609	-0.001562
00:02:47	-0.044	1675	24.5897	-28.7157	24.7714	-28.8973	-0.003626
00:02:47	-0.044	1676	24.9281	-28.6571	25.0761	-28.8051	0.001478
00:02:47	-0.044	1677	24.5087	-28.5116	24.6808	-28.6837	-0.002974
00:02:47	-0.043	1678	24.9622	-28.8023	25.062	-28.9022	0.000264
00:02:47	-0.043	1679	24.4174	-28.5873	24.5278	-28.6978	-0.003369
00:02:48	-0.043	1680	24.6005	-28.6766	24.6672	-28.7433	-0.002624
00:02:48	-0.043	1681	24.7	-28.4602	24.7887	-28.5489	-0.000633
00:02:48	-0.042	1682	24.2036	-28.4737	24.4947	-28.7648	-0.003958
00:02:48	-0.042	1683	24.422	-28.3857	24.5403	-28.504	0.001035
00:02:48	-0.042	1684	24.397	-28.8053	24.488	-28.8963	-0.001616
00:02:48	-0.042	1685	24.1501	-28.0099	24.4236	-28.2834	-0.000819
00:02:48	-0.04	1686	24.4183	-27.8973	24.559	-28.038	0.000923
00:02:48	-0.04	1687	23.9376	-28.133	24.0787	-28.2741	-0.001328
00:02:48	-0.04	1688	24.0678	-27.9848	24.2046	-28.1215	-0.002859
00:02:48	-0.04	1689	24.0556	-27.8678	24.2438	-28.056	-0.001004
00:02:49	-0.037	1690	23.9064	-28.2198	24.039	-28.3524	0.000403
00:02:49	-0.037	1691	23.7623	-27.8145	23.8953	-27.9475	5.8e-05
00:02:49	-0.037	1692	23.7593	-28.2008	23.9767	-28.4181	-0.00733
00:02:49	-0.037	1693	23.9433	-28.4561	24.0609	-28.5737	-0.001844
00:02:49	-0.035	1694	23.1218	-28.0717	23.1982	-28.1481	5.5e-05
00:02:49	-0.035	1695	23.2806	-27.8216	23.3943	-27.9353	-0.0022
00:02:49	-0.035	1696	23.7316	-28.0229	23.8361	-28.1274	-0.001318
00:02:49	-0.035	1697	23.4352	-28.062	23.6338	-28.2606	-0.002451
00:02:49	-0.032	1698	23.1554	-28.1536	23.3655	-28.3637	-0.006128
00:02:49	-0.032	1699	23.366	-28.2072	23.4693	-28.3106	-0.00268
00:02:50	-0.032	1700	23.2449	-27.9478	23.3342	-28.037	-0.001406
00:02:50	-0.032	1701	23.059	-27.6469	23.1462	-27.7342	-0.002688
00:02:50	-0.027	1702	23.4919	-27.5895	23.6153	-27.7129	-0.001196
00:02:50	-0.027	1703	22.2026	-27.6198	22.3301	-27.7473	-0.002403
00:02:50	-0.027	1704	23.2048	-27.7282	23.2859	-27.8093	-0.001556
00:02:50	-0.027	1705	22.8562	-27.4995	22.9393	-27.5826	-0.001808
00:02:50	-0.023	1706	23.0878	-27.5798	23.2401	-27.7321	-0.001947
00:02:50	-0.023	1707	23.3285	-27.418	23.4728	-27.5624	-0.003975
00:02:50	-0.023	1708	22.7699	-27.6837	22.8713	-27.7851	-0.005983
00:02:50	-0.023	1709	23.4457	-27.6524	23.5119	-27.7187	-0.004104
00:02:51	-0.02	1710	23.1894	-27.7432	23.3626	-27.9164	0.001007
00:02:51	-0.02	1711	23.0309	-27.2891	23.2053	-27.4636	-0.003049
00:02:51	-0.02	1712	23.7525	-27.5839	23.8883	-27.7197	-0.004998
00:02:51	-0.02	1713	23.6022	-27.3403	23.7185	-27.4566	-0.000863
00:02:51	-0.013	1714	23.3101	-27.41	23.4313	-27.5312	-0.00308
00:02:51	-0.013	1715	23.7177	-27.4048	23.869	-27.556	-0.000618
00:02:51	-0.013	1716	23.7307	-27.2107	23.8781	-27.358	-0.001489
00:02:51	-0.013	1717	23.5558	-27.5074	23.6618	-27.6134	-0.002918
00:02:51	-0.011	1718	23.4025	-27.4108	23.4649	-27.4732	0.000338
00:02:51	-0.011	1719	23.5198	-27.3335	23.6521	-27.4658	-0.002126
00:02:52	-0.011	1720	23.8697	-27.3211	23.9337	-27.3851	-0.004172
00:02:52	-0.011	1721	23.6153	-27.6457	23.702	-27.7324	-0.004404
00:02:52	-0.01	1722	24.2218	-27.4685	24.2723	-27.519	-0.002903
00:02:52	-0.01	1723	23.7111	-27.6196	23.7802	-27.6887	-0.005491
00:02:52	-0.01	1724	23.4024	-27.1632	23.4579	-27.2188	-0.004714
00:02:52	-0.01	1725	23.7632	-27.2672	23.8146	-27.3187	-0.003962
00:02:52	-0.009	1726	23.4308	-27.4112	23.5336	-27.5141	-0.00323
00:02:52	-0.009	1727	23.91	-27.3198	23.9817	-27.3914	-0.00599
00:02:52	-0.009	1728	24.2038	-27.1797	24.2613	-27.2371	-0.002852
00:02:52	-0.009	1729	24.2629	-27.1473	24.3411	-27.2255	-0.002472
00:02:53	-0.006	1730	24.1628	-27.2864	24.2152	-27.3388	-0.002268
00:02:53	-0.006	1731	24.1309	-27.2742	24.2091	-27.3524	-0.002445
00:02:53	-0.006	1732	24.3174	-27.0975	24.4015	-27.1816	-0.002592
00:02:53	-0.006	1733	24.596	-27.0826	24.7613	-27.2479	6e-05
00:02:53	-0.002	1734	23.7867	-27.2128	23.8545	-27.2805	-0.003241
00:02:53	-0.002	1735	24.4685	-27.141	24.5436	-27.2161	-0.002228
00:02:53	-0.002	1736	24.7781	-27.4138	24.832	-27.4677	-0.001974
00:02:53	-0.002	1737	24.8027	-26.8063	25.0299	-27.0335	0.002799
00:02:53	0.001	1738	25.0017	-26.9864	25.0527	-27.0375	-0.002125
00:02:53	0.001	1739	24.8449	-27.3796	25.0142	-27.5489	-0.004414
00:02:54	0.001	1740	24.1839	-27.1153	24.2885	-27.2199	-0.005502
00:02:54	0.001	1741	25.1046	-27.0155	25.1853	-27.0962	-0.001128
00:02:54	0.003	1742	25.3497	-27.7814	25.4056	-27.8372	-0.002778
00:02:54	0.003	1743	25.1865	-27.4948	25.2519	-27.5602	-0.002261
00:02:54	0.003	1744	24.8262	-27.5034	24.9271	-27.6044	-0.006323
00:02:54	0.003	1745	24.7994	-27.7712	24.8708	-27.8425	-0.00579
00:02:54	0.007	1746
00:02:54	0.007	1747
00:02:54	0.007	1748
00:02:54	0.007	1749
00:02:54	0.008	1750
00:02:55	0.008	1751
00:02:55	0.008	1752
00:02:55	0.008	1753
00:02:55	0.011	1754
00:02:55	0.011	1755
00:02:55	0.011	1756
00:02:55	0.011	1757
00:02:55	0.014	1758
00:02:55	0.014	1759	16.8081	-44.4288	18.0967	-45.7174	-0.072282
00:02:56	0.014	1760
00:02:56	0.014	1761
00:02:56	0.019	1762
00:02:56	0.019	1763
00:02:56	0.019	1764
00:02:56	0.019	1765
00:02:56	0.024	1766
00:02:56	0.024	1767
00:02:56	0.024	1768
00:02:56	0.024	1769
00:02:57	0.027	1770	22.4307	-28.9974	22.6375	-29.2042	-0.018111
00:02:57	0.027	1771
00:02:57	0.027	1772
00:02:57	0.027	1773
00:02:57	0.029	1774
00:02:57	0.029	1775
00:02:57	0.029	1776
00:02:57	0.029	1777
00:02:57	0.031	1778
00:02:57	0.031	1779
00:02:58	0.031	1780
00:02:58	0.031	1781
00:02:58	0.035	1782
00:02:58	0.035	1783
00:02:58	0.035	1784
00:02:58	0.035	1785
00:02:58	0.038	1786
00:02:58	0.038	1787	29.3902	-31.3686	29.4705	-31.4489	-0.005166
00:02:58	0.038	1788	28.9633	-31.4248	29.093	-31.5545	-0.004368
00:02:58	0.038	1789	29.2407	-31.1572	29.4026	-31.3191	-0.008095
00:02:59	0.041	1790	29.3882	-31.4162	29.5539	-31.5819	-0.006853
00:02:59	0.041	1791	29.9336	-31.6276	30.0095	-31.7035	-0.00579
00:02:59	0.041	1792	29.2065	-31.7813	29.3004	-31.8752	-0.007727
00:02:59	0.041	1793	29.7699	-31.9229	29.8646	-32.0175	-0.006528
00:02:59	0.045	1794	30.0111	-32.1716	30.1258	-32.2863	-0.009209
00:02:59	0.045	1795	29.8663	-32.0257	29.9515	-32.1108	-0.005372
00:02:59	0.045	1796	29.8983	-32.1401	30.1883	-32.4301	-0.010645
00:02:59	0.045	1797	29.4653	-32.1362	29.8257	-32.4967	-0.015143
00:02:59	0.052	1798	30.2246	-32.111	30.3087	-32.1951	-0.008102
00:02:59	0.052	1799	30.4241	-32.4146	30.5205	-32.511	-0.008074
00:03:00	0.052	1800	30.5474	-32.4463	30.6852	-32.584	-0.002582
00:03:00	0.052	1801	29.5715	-32.0807	30.1258	-32.635	-0.0155
00:03:00	0.053	1802	29.9791	-33.0812	30.1338	-33.2359	-0.012068
00:03:00	0.053	1803	30.1885	-33.1251	30.3203	-33.257	-0.005383
00:03:00	0.053	1804	30.867	-32.8317	31.0133	-32.978	-0.005585
00:03:00	0.053	1805	30.1531	-32.6211	30.3404	-32.8085	-0.008649
00:03:00	0.053	1806	30.2689	-33.2979	30.3906	-33.4197	-0.003695
00:03:00	0.053	1807	30.2159	-33.276	30.335	-33.3951	-0.010026
00:03:00	0.053	1808	30.6378	-33.1215	30.7673	-33.251	-0.00738
00:03:00	0.053	1809	30.9465	-33.1233	31.0185	-33.1953	-0.002753
00:03:00	0.055	1810	30.8008	-33.3078	30.8665	-33.3735	-0.004943
00:03:01	0.055	1811	30.7727	-33.5458	30.8474	-33.6205	-0.006574
00:03:01	0.055	1812	30.6999	-33.8825	30.843	-34.0256	-0.008196
00:03:01	0.055	1813	31.03	-33.9243	31.1956	-34.0899	-0.007137
00:03:01	0.056	1814
00:03:01	0.056	1815	30.5589	-34.0361	30.7485	-34.2257	-0.008231
00:03:01	0.056	1816
00:03:01	0.056	1817
00:03:01	0.059	1818	31.3654	-34.1264	31.5152	-34.2762	-0.00193
00:03:01	0.059	1819
00:03:02	0.059	1820
00:03:02	0.059	1821
00:03:02	0.063	1822	30.115	-36.8525	30.3905	-37.128	-0.028576
00:03:02	0.063	1823
00:03:02	0.063	1824	26.8184	-34.7754	27.1193	-35.0764	-0.038518
00:03:02	0.063	1825
00:03:02	0.069	1826	31.3651	-34.8603	31.4705	-34.9657	-0.006219
00:03:02	0.069	1827	25.9268	-34.9525	26.2795	-35.3052	-0.037143
00:03:02	0.069	1828	29.9973	-38.6708	30.7865	-39.46	-0.05876
00:03:02	0.069	1829
00:03:03	0.073	1830	28.2263	-41.0422	28.4337	-41.2496	-0.031698
00:03:03	0.073	1831
00:03:03	0.073	1832
00:03:03	0.073	1833
00:03:03	0.075	1834
00:03:03	0.075	1835	28.1253	-41.6411	28.4394	-41.9553	-0.026027
00:03:03	0.075	1836	32.2621	-35.9537	32.3903	-36.0818	-0.009158
00:03:03	0.075	1837	26.7746	-42.1089	27.0693	-42.4036	-0.035115
00:03:03	0.078	1838
00:03:03	0.078	1839	32.7933	-36.6372	32.9085	-36.7524	-0.007496
00:03:04	0.078	1840	33.1138	-36.0538	33.2122	-36.1523	-0.005034
00:03:04	0.078	1841	32.3153	-36.462	32.4388	-36.5854	-0.005693
00:03:04	0.081	1842	32.2635	-36.47	32.3882	-36.5948	-0.009189
00:03:04	0.081	1843	32.0721	-36.3328	32.1712	-36.4319	-0.006515
00:03:04	0.081	1844	32.8429	-36.3275	32.9586	-36.4432	-0.005034
00:03:04	0.081	1845
00:03:04	0.085	1846	32.7553	-36.3154	32.8927	-36.4528	-0.007111
00:03:04	0.085	1847	32.3526	-36.8784	32.5262	-37.052	-0.008517
00:03:04	0.085	1848	30.5979	-39.6887	30.8723	-39.9631	-0.029823
00:03:04	0.085	1849	25.8179	-49.2463	26.1001	-49.5285	-0.029482
00:03:05	0.088	1850
00:03:05	0.088	1851
00:03:05	0.088	1852
00:03:05	0.088	1853
00:03:05	0.089	1854
00:03:05	0.089	1855
00:03:05	0.089	1856	27.6324	-47.8218	28.0535	-48.2429	-0.043307
00:03:05	0.089	1857
00:03:05	0.092	1858
00:03:05	0.092	1859
00:03:06	0.092	1860
00:03:06	0.092	1861	33.4725	-38.112	33.6422	-38.2817	-0.006665
00:03:06	0.096	1862
00:03:06	0.096	1863
00:03:06	0.096	1864
00:03:06	0.096	1865	28.2887	-40.9662	28.641	-41.3184	-0.032499
00:03:06	0.099	1866	33.941	-38.0881	34.0478	-38.1949	-0.001302
00:03:06	0.099	1867	33.9356	-38.3143	34.0805	-38.4592	-0.004301
00:03:06	0.099	1868	33.8725	-38.5632	34.064	-38.7547	5e-06
00:03:06	0.099	1869	34.4568	-38.6328	34.5574	-38.7334	-0.001854
00:03:07	0.104	1870	33.8894	-38.5806	33.9898	-38.6811	-0.003643
00:03:07	0.104	1871	33.7734	-38.6012	33.895	-38.7228	-0.004109
00:03:07	0.104	1872	33.9352	-38.7503	34.0533	-38.8684	-0.004727
00:03:07	0.104	1873	34.5071	-38.8097	34.5827	-38.8853	-0.000964
00:03:07	0.11	1874	34.3692	-38.7959	34.4736	-38.9002	-0.004529
00:03:07	0.11	1875	34.561	-38.9226	34.6236	-38.9851	-0.0014
00:03:07	0.11	1876	34.2772	-38.9379	34.3866	-39.0473	-0.005158
00:03:07	0.11	1877	34.6676	-39.3487	34.7411	-39.4222	-0.002476
00:03:07	0.114	1878	34.4328	-39.5167	34.5851	-39.669	-0.004484
00:03:07	0.114	1879	34.427	-39.4569	34.521	-39.5509	-0.00371
00:03:08	0.114	1880	34.6833	-39.4014	34.7352	-39.4533	-0.002929
00:03:08	0.114	1881	34.3163	-39.3452	34.4328	-39.4618	-0.003723
00:03:08	0.121	1882	34.9738	-39.3996	35.079	-39.5048	-0.005393
00:03:08	0.121	1883
00:03:08	0.121	1884	33.597	-39.6761	33.7708	-39.8499	-0.005463
00:03:08	0.121	1885	34.892	-39.8622	34.9866	-39.9567	-0.002767
00:03:08	0.13	1886	34.9092	-40.0306	35.1062	-40.2276	-0.007145
00:03:08	0.13	1887	34.0276	-39.9165	34.1675	-40.0563	-0.000836
00:03:08	0.13	1888	33.5186	-40.3352	33.7073	-40.5238	-0.010331
00:03:08	0.13	1889	34.9952	-40.1844	35.0953	-40.2845	-0.005529
00:03:09	0.134	1890	34.0106	-40.0379	34.1798	-40.2071	-0.005064
00:03:09	0.134	1891	34.8512	-40.4476	34.9594	-40.5558	-0.005307
00:03:09	0.134	1892	35.2569	-40.2748	35.453	-40.4709	-0.008133
00:03:09	0.134	1893	34.9139	-40.6673	35.0721	-40.8254	-0.002395
00:03:09	0.135	1894	34.277	-40.5747	34.4407	-40.7384	-0.007557
00:03:09	0.135	1895	34.5872	-40.3651	34.9014	-40.6793	0.003375
00:03:09	0.135	1896	34.5144	-40.8597	34.6028	-40.9481	-0.004147
00:03:09	0.135	1897	34.4794	-41.0176	34.5884	-41.1266	-0.004954
00:03:09	0.134	1898	35.0565	-40.8526	35.1163	-40.9124	-0.002187
00:03:09	0.134	1899	34.0696	-40.8851	34.2507	-41.0662	-0.005177
00:03:10	0.134	1900	34.8688	-40.9565	35.0492	-41.1369	-0.001132
00:03:10	0.134	1901
00:03:10	0.137	1902	34.4488	-39.1206	34.6553	-39.3271	-0.010597
00:03:10	0.137	1903	35.2218	-41.1565	35.3516	-41.2862	-0.006349
00:03:10	0.137	1904	35.7238	-41.5354	35.8615	-41.6732	0.004886
00:03:10	0.137	1905	35.3375	-41.526	36.0258	-42.2143	-0.008654
00:03:10	0.141	1906	36.1949	-41.9669	36.3229	-42.095	0.010097
00:03:10	0.141	1907	35.5434	-41.8143	35.636	-41.9069	-0.005819
00:03:10	0.141	1908	35.7471	-42.0585	35.8532	-42.1646	0.003055
00:03:10	0.141	1909	35.6258	-41.917	35.78	-42.0712	-0.003466
00:03:11	0.147	1910	36.1709	-41.7083	36.2964	-41.8338	0.00479
00:03:11	0.147	1911
00:03:11	0.147	1912	35.5257	-42.1378	35.6588	-42.271	0.014036
00:03:11	0.147	1913	35.8214	-41.6663	35.9394	-41.7843	0.000523
00:03:11	0.152	1914	36.4916	-42.3476	36.5807	-42.4366	0.002383
00:03:11	0.152	1915	36.5967	-42.6626	36.8337	-42.8996	-0.005044
00:03:11	0.152	1916	35.8795	-42.1446	36.1247	-42.3898	0.003267
00:03:11	0.152	1917	36.583	-42.9601	36.6746	-43.0517	-0.002733
00:03:11	0.153	1918
00:03:11	0.153	1919	36.7964	-42.6202	36.8694	-42.6932	-0.003815
00:03:12	0.153	1920	37.1396	-43.1209	37.2876	-43.2688	-0.007692
00:03:12	0.153	1921	35.9343	-43.1196	36.0535	-43.2388	-0.00305
00:03:12	0.154	1922
00:03:12	0.154	1923	36.3635	-43.2349	36.5674	-43.4387	-0.001691
00:03:12	0.154	1924	36.6649	-43.069	36.7308	-43.1349	-0.000873
00:03:12	0.154	1925
00:03:12	0.159	1926	32.0756	-39.0943	32.2039	-39.2226	-0.000459
00:03:12	0.159	1927	36.7793	-42.8195	36.8702	-42.9103	-0.003891
00:03:12	0.159	1928
00:03:12	0.159	1929
00:03:13	0.163	1930	33.4141	-43.4143	33.8049	-43.8051	-0.016302
00:03:13	0.163	1931	36.9531	-43.3173	37.1229	-43.4872	-0.005324
00:03:13	0.163	1932	32.1686	-40.7448	32.4495	-41.0256	0.006248
00:03:13	0.163	1933	36.8486	-43.9508	37.0006	-44.1027	-0.004976
00:03:13	0.163	1934	36.8143	-43.6411	37.1433	-43.9701	-0.001609
00:03:13	0.163	1935
00:03:13	0.163	1936	37.4006	-44.1412	37.5394	-44.2801	9e-05
00:03:13	0.163	1937	37.8994	-43.9692	38.0275	-44.0972	0.000714
00:03:13	0.164	1938	37.9739	-43.9867	38.2922	-44.305	0.005603
00:03:13	0.164	1939	37.9515	-44.9852	38.0505	-45.0841	-0.006175
00:03:13	0.164	1940	37.8199	-44.7428	37.9081	-44.831	-0.003689
00:03:14	0.164	1941	37.6299	-44.8167	37.7443	-44.9312	-0.003898
00:03:14	0.166	1942
00:03:14	0.166	1943
00:03:14	0.166	1944	36.5802	-44.515	36.8043	-44.7391	-0.001966
00:03:14	0.166	1945	37.7722	-45.1251	37.9318	-45.2847	-0.002642
00:03:14	0.169	1946	38.2878	-44.9163	38.3966	-45.0251	-0.003883
00:03:14	0.169	1947	38.0339	-45.2727	38.1009	-45.3397	-0.001555
00:03:14	0.169	1948	38.5954	-45.3564	38.6574	-45.4184	-0.004032
00:03:14	0.169	1949	38.044	-45.2581	38.1424	-45.3565	-0.003051
00:03:15	0.172	1950	37.4314	-45.1338	37.849	-45.5514	-0.006777
00:03:15	0.172	1951	38.1589	-45.2924	38.2602	-45.3938	-0.002105
00:03:15	0.172	1952	37.3532	-45.7836	37.5224	-45.9529	0.000202
00:03:15	0.172	1953	38.8032	-45.6604	38.9574	-45.8145	0.001205
00:03:15	0.175	1954	38.1485	-46.3585	38.4116	-46.6216	-0.008137
00:03:15	0.175	1955	38.9342	-45.7818	39.0296	-45.8772	3e-06
00:03:15	0.175	1956	39.0972	-46.0114	39.2031	-46.1173	0.00191
00:03:15	0.175	1957	39.0814	-46.1831	39.1546	-46.2563	-0.001241
00:03:15	0.177	1958	38.7791	-46.3393	38.9138	-46.474	0.001254
00:03:15	0.177	1959	39.4742	-46.268	39.5433	-46.3371	-0.000474
00:03:15	0.177	1960
00:03:16	0.177	1961	39.5559	-46.6201	39.6604	-46.7245	-0.003064
00:03:16	0.181	1962
00:03:16	0.181	1963
00:03:16	0.181	1964
00:03:16	0.181	1965
00:03:16	0.184	1966
00:03:16	0.184	1967
00:03:16	0.184	1968
00:03:16	0.184
00:03:17	0.188
00:03:17	0.188
00:03:17	0.188
00:03:17	0.188
00:03:17	0.191
00:03:17	0.191
00:03:17	0.191
00:03:17	0.191
00:03:17	0.194
00:03:17	0.194
00:03:18	0.194
00:03:18	0.194
00:03:18	0.199
00:03:18	0.199
00:03:18	0.199
00:03:18	0.199
00:03:18	0.205
00:03:18	0.205
00:03:18	0.205
00:03:18	0.205
00:03:19	0.209
00:03:19	0.209
00:03:19	0.209
00:03:19	0.209
00:03:19	0.213
00:03:19	0.213
00:03:19	0.213
00:03:19	0.213
[truncated: 17,772 more rows]

## Sheet: Figure 3a
post-gemination day	11 day	13 day	17 day	19 day	24 day	26 day
leaf length - mm	2.7	4.2	6.164	6.9882	8.3336	7.7115
	2.8	3.9	6.4184	6.6702	8.22	7.6409
	2.9	4	5.8798	7.5755	7.2106	8.9
	2.9	3.8	5.8833	6.9404	6.8306	8.8407
	2.8	3.3	5.9606	6.4373	9.3316	9.1821
	2.8	3.6	6.7535	6.6012	9.2707	9.4087
	3.3	4.4	5.7575	6.8925	9.4238	8.4289
	3.6	4	6.673	7.0294	8.3379	7.9352
	2.4	4.7	6.4482	7.9844	8.6416	8.0569
	2.5	4.3	6.4227	7.5907	9.8743	9.1514
	2.9	4.4	5.9468	6.8276	9.4558	8.8027
	3.3	4.2	6.4885	7.1663	9.1637	8.4314
	3	3.6	6.9661	7.0096	8.3813	8.8568
	3.1	3.6	6.0686	6.7167	7.6073	8.3548
	2.2	3.9	6.3835	6.7432	7.1785	7.9176
	2.2	3.8	6.5315	6.9645	9.8168	9.3214
	3.6	3.8	5.9283	7.0181	9.2261	9.5214
	3.5	4.1	5.6765	6.8377	8.8671	8.0427
	2.5	4.2	7.3052	7.5142	8.8494	8.8932
	2.5	4.3	7.2782	7.1941	8.9398	8.8363

## Sheet: Figure 3b-c
12 days post-germination																																					18 days post-germination
sample 1									sample 2									sample 3									sample 4										sample 1									sample 2
force measuremen raw data		strain measurement raw data						sample width	force measuremen raw data		strain measurement raw data						sample width	force measuremen raw data		strain measurement raw data						sample width	force measuremen raw data		strain measurement raw data						sample width		force measuremen raw data		strain measurement raw data						sample width	force measuremen raw data		strain measurement raw data
Time Elapsed	force - mN	Time [s]	Surface component 2.epsX.avg [%]	Surface component 2.epsY.avg [%]	Surface component 2.eps1.avg [%]	Surface component 2.eps2.avg [%]	Surface component 2.epsXY.avg []	380um	Time Elapsed	force - mN	Time [s]	Surface component 2.epsX.avg [%]	Surface component 2.epsY.avg [%]	Surface component 2.eps1.avg [%]	Surface component 2.eps2.avg [%]	Surface component 2.epsXY.avg []	370um	Time Elapsed	force - mN	Time [s]	Surface component 2.epsX.avg [%]	Surface component 2.epsY.avg [%]	Surface component 2.eps1.avg [%]	Surface component 2.eps2.avg [%]	Surface component 2.epsXY.avg []	340um	Time Elapsed	force - mN	Time [s]	Surface component 3.epsX.avg [%]	Surface component 3.epsY.avg [%]	Surface component 3.eps1.avg [%]	Surface component 3.eps2.avg [%]	Surface component 3.epsXY.avg []	320um		Time Elapsed	force - mN	Time [s]	Surface component 2.epsX.avg [%]	Surface component 2.epsY.avg [%]	Surface component 2.eps1.avg [%]	Surface component 2.eps2.avg [%]	Surface component 2.epsXY.avg []	450um	Time Elapsed	force - mN	Time [s]	Surface component 2.epsX.avg [%]
00:00:00	-0.18	0	0	0	0	0	0		00:00:00	-0.006	0	0	0	0	0	0		00:00:00	0.104	0	0	0	0	0	0		00:00:00	0.003	0	0	0	0	0	0			00:00:00	-0.283	0	0	0	0	0	0		00:00:00	-0.083	0	0
00:00:00.107000	-0.181	1	-0.02648	-0.133121	0.28567	-0.445271	-0.001612		00:00:00.110000	-0.006	1	-0.33957	-0.321052	1.51188	-2.17251	-0.00652		00:00:00.095000	0.104	1	-0.176928	0.059075	0.356284	-0.474137	0.000517		00:00:00.079000	0.003	1	-0.217229	0.231156	0.626623	-0.612695	0.001604			00:00:00.094000	-0.283	1	-0.068571	-0.057337	0.495043	-0.620951	0.001035		00:00:00.097000	-0.083	1	0.069186
00:00:00.202000	-0.181	2	0.097655	-0.225843	0.373611	-0.501799	-0.002107		00:00:00.204000	-0.006	2	-0.48835	-0.278719	1.50332	-2.27039	-0.005353		00:00:00.205000	0.104	2	-0.152434	0.536889	1.1946	-0.810149	0.001912		00:00:00.179000	0.003	2	-0.297847	0.304678	0.714757	-0.707926	0.001325			00:00:00.204000	-0.283	2	-0.124486	0.013294	0.440646	-0.551838	-0.000209		00:00:00.198000	-0.083	2	0.094123
00:00:00.296000	-0.181	3	0.233217	-0.315451	0.457623	-0.539857	-0.001834		00:00:00.298000	-0.006	3	-0.404581	-0.319213	1.3042	-2.02799	-0.003919		00:00:00.300000	0.104	3	-0.083318	-0.45725	1.06226	-1.60283	-0.001354		00:00:00.283000	0.003	3	-0.387623	0.259847	0.73867	-0.866446	0.002762			00:00:00.316000	-0.283	3	-0.033312	0.1795	0.649913	-0.503725	-0.000118		00:00:00.292000	-0.082	3	0.050988
00:00:00.406000	-0.181	4	0.38063	-0.492456	0.653576	-0.765403	-0.002615		00:00:00.394000	-0.006	4	-0.71289	-0.477569	1.11424	-2.3047	-0.004232		00:00:00.393000	0.106	4	-0.097706	-0.408118	1.63698	-2.1428	0.004345		00:00:00.394000	0.003	4	-0.169917	0.112971	0.693619	-0.750565	0.002287			00:00:00.409000	-0.284	4	0.011947	0.200545	0.725352	-0.512859	-0.001044		00:00:00.402000	-0.082	4	0.004287
00:00:00.501000	-0.181	5	-0.024663	-0.893669	0.937139	-1.85547	-0.001312		00:00:00.488000	-0.006	5	-0.848871	-0.920539	1.26274	-3.03215	-0.002718		00:00:00.504000	0.106	5	0.077427	-0.105802	0.634236	-0.662611	-0.000846		00:00:00.489000	0.003	5	-0.33507	0.203221	0.659112	-0.790961	0.001517			00:00:00.503000	-0.284	5	-0.013627	0.123493	0.790566	-0.680699	-0.001778		00:00:00.497000	-0.082	5	-0.005201
00:00:00.601000	-0.181	6	0.539074	-0.059736	0.812374	-0.333035	-0.002013		00:00:00.614000	-0.003	6	-0.600723	-0.583959	0.965137	-2.14982	-0.005318		00:00:00.614000	0.106	6	0.127266	0.044763	0.438902	-0.266873	-0.000691		00:00:00.583000	0.003	6	-0.303226	0.202219	0.645206	-0.746213	0.001096			00:00:00.599000	-0.284	6	0.19859	0.034822	0.932929	-0.699517	-0.000607		00:00:00.591000	-0.082	6	0.164919
00:00:00.689000	-0.181	7	0.721614	0.09733	0.928837	-0.109894	-0.001838		00:00:00.709000	-0.003	7	-0.704995	-1.08458	1.05661	-2.84619	-0.001312		00:00:00.708000	0.106	7	0.125518	-0.019102	0.410221	-0.303804	-0.000952		00:00:00.694000	0.001	7	-0.131432	0.095063	0.758671	-0.79504	-0.0001			00:00:00.713000	-0.284	7	0.432204	-0.097283	0.657925	-0.323003	-0.000896		00:00:00.701000	-0.082	7	0.162163
00:00:00.802000	-0.181	8	0.814461	-0.08835	0.895725	-0.169614	-0.001887		00:00:00.804000	-0.003	8	-0.82185	-0.640962	1.09135	-2.55416	-0.002282		00:00:00.802000	0.105	8	0.199329	-0.037485	0.415228	-0.253384	-0.000634		00:00:00.793000	0.001	8	-0.304839	0.197874	0.651241	-0.758207	0.002278			00:00:00.801000	-0.283	8	0.594454	0.039949	0.855952	-0.22155	-0.000962		00:00:00.810000	-0.082	8	0.121742
00:00:00.902000	-0.181	9	0.935925	-0.012651	1.12732	-0.204049	-0.002088		00:00:00.899000	-0.003	9	-0.722189	0.370756	1.80549	-2.15692	-0.001518		00:00:00.896000	0.105	9	0.251805	-0.028987	0.450723	-0.227905	-0.00016		00:00:00.883000	0.001	9	-0.223979	-0.068593	0.68229	-0.974862	0.002485			00:00:00.895000	-0.283	9	0.725587	-0.102079	0.887574	-0.264066	-0.000667		00:00:00.906000	-0.082	9	0.217131
00:00:01.002000	-0.181	10	1.16251	-0.154876	1.22484	-0.217204	-0.001864		00:00:01.009000	-0.004	10	-0.677853	-0.670867	1.09641	-2.44512	-0.004066		00:00:01.008000	0.105	10	0.291189	-0.029431	0.453751	-0.191993	4.6e-05		00:00:00.980000	0.001	10	-0.328843	0.160734	0.67349	-0.841599	0.001792			00:00:00.990000	-0.283	10	0.911112	-0.069254	1.03851	-0.196651	-0.001071		00:00:01.001000	-0.082	10	0.483245
00:00:01.085000	-0.181	11	1.29288	-0.21776	1.39694	-0.321822	-0.001595		00:00:01.103000	-0.004	11	0.26394	-0.346025	1.6703	-1.75238	-0.000182		00:00:01.101000	0.105	11	0.324196	-0.089707	0.511902	-0.277413	-0.000197		00:00:01.080000	0.002	11	-0.302519	0.347256	0.719501	-0.674764	0.002061			00:00:01.116000	-0.283	11	1.08048	-0.1196	1.17893	-0.218047	-0.001016		00:00:01.096000	-0.081	11	0.559118
00:00:01.211000	-0.181	12	1.47329	-0.212368	1.54844	-0.287515	-0.002128		00:00:01.197000	-0.004	12	-0.372753	-0.322897	1.21534	-1.91099	-0.002118		00:00:01.196000	0.102	12	0.475058	-0.088421	0.631314	-0.244678	-0.000392		00:00:01.183000	0.002	12	-0.045359	0.189408	1.04938	-0.905334	0.00449			00:00:01.210000	-0.279	12	1.21717	-0.239967	1.31901	-0.341812	-0.000675		00:00:01.207000	-0.081	12	0.609361
00:00:01.305000	-0.18	13	1.65109	-0.310642	1.70706	-0.366614	-0.002413		00:00:01.307000	-0.004	13	-0.471132	0.381493	1.90649	-1.99613	-0.004344		00:00:01.300000	0.102	13	0.608053	-0.160303	0.710666	-0.262916	-0.000587		00:00:01.280000	0.002	13	-0.240002	0.275998	0.835847	-0.799851	0.001948			00:00:01.305000	-0.279	13	1.36824	-0.218414	1.44575	-0.29593	-0.000335		00:00:01.301000	-0.081	13	0.673823
00:00:01.403000	-0.18	14	1.80402	-0.4117	1.84929	-0.456966	-0.002443		00:00:01.401000	-0.004	14	0.284022	0.032799	2.28973	-1.97291	-0.004702		00:00:01.401000	0.102	14	0.661283	-0.160421	0.800207	-0.299344	-0.001002		00:00:01.380000	0.002	14	-0.155969	0.130126	0.780258	-0.806102	0.001092			00:00:01.399000	-0.279	14	1.45432	-0.174085	1.53684	-0.256607	-0.00064		00:00:01.396000	-0.081	14	0.709928
00:00:01.493000	-0.18	15	1.96373	-0.432651	2.01933	-0.488252	-0.002602		00:00:01.495000	-0.004	15	1.05789	0.310721	2.88273	-1.51412	-0.00664		00:00:01.511000	0.102	15	0.745485	-0.216442	0.886785	-0.357742	-0.000609		00:00:01.481000	-0.001	15	-0.018062	0.247404	0.965993	-0.736651	0.002576			00:00:01.493000	-0.279	15	1.59692	-0.18368	1.69805	-0.284803	-0.000455		00:00:01.490000	-0.081	15	0.748747
00:00:01.604000	-0.18	16	2.1609	-0.529166	2.20331	-0.571576	-0.002652		00:00:01.605000	-0.004	16	-0.245012	-0.970483	1.65042	-2.86591	0.011447		00:00:01.606000	0.103	16	0.889422	-0.27634	0.998711	-0.385629	-0.000676		00:00:01.586000	-0.001	16	-0.126323	0.531382	1.03246	-0.627399	0.001375			00:00:01.603000	-0.266	16	1.77168	-0.26319	1.82491	-0.316416	-0.000405		00:00:01.601000	-0.081	16	0.790419
00:00:01.703000	-0.179	17	2.31689	-0.545851	2.37155	-0.60051	-0.002929		00:00:01.715000	-0.004	17	0.837679	-0.151142	2.33371	-1.64718	0.000917		00:00:01.701000	0.103	17	0.979353	-0.180223	1.07776	-0.278627	-0.000336		00:00:01.685000	-0.001	17	0.242206	-0.734681	1.11024	-1.60271	-0.00137			00:00:01.698000	-0.266	17	1.90426	-0.281417	1.99138	-0.368534	-0.000318		00:00:01.710000	-0.081	17	0.839532
00:00:01.803000	-0.179	18	2.51158	-0.639326	2.55699	-0.684741	-0.002817		00:00:01.809000	0.002	18							00:00:01.811000	0.103	18	1.14364	-0.223384	1.25819	-0.337933	6.4e-05		00:00:01.780000	-0.001	18	0.062039	0.186092	0.894988	-0.646857	0.000669			00:00:01.793000	-0.266	18	2.01047	-0.205256	2.11996	-0.314741	-0.000215		00:00:01.804000	-0.081	18	0.861313
00:00:01.899000	-0.179	19	2.67818	-0.719667	2.71862	-0.760108	-0.002912		00:00:01.904000	0.002	19	0.596091	-0.33596	3.25348	-2.99335	0.012559		00:00:01.907000	0.103	19	1.27106	-0.219595	1.34482	-0.293357	-0.000239		00:00:01.881000	-0.001	19	0.175777	0.004518	0.968854	-0.788558	0.002645			00:00:01.887000	-0.266	19	2.14324	-0.215396	2.25104	-0.323197	-0.000239		00:00:01.899000	-0.081	19	0.900643
00:00:02.004000	-0.179	20	2.86831	-0.783234	2.90663	-0.82156	-0.003024		00:00:01.998000	0.002	20	1.00777	-1.21892	2.12418	-2.33533	-0.000143		00:00:02.002000	0.105	20	1.39715	-0.333071	1.50384	-0.439763	-0.00053		00:00:01.984000	-0.001	20	0.499825	0.057588	1.22911	-0.671699	0.002697			00:00:02.012000	-0.262	20	2.26926	-0.32627	2.32472	-0.381726	-0.000477		00:00:02.009000	-0.081	20	0.944874
00:00:02.104000	-0.18	21	3.06123	-0.860756	3.10147	-0.90099	-0.003193		00:00:02.108000	0.002	21	0.984237	-0.500352	2.45736	-1.97348	0.001563		00:00:02.095000	0.105	21	1.476	-0.342524	1.55531	-0.421841	-0.000452		00:00:02.081000	-0.001	21	0.415739	0.21152	1.42918	-0.801919	0.003256			00:00:02.107000	-0.262	21	2.39991	-0.314214	2.45223	-0.366536	-0.000371		00:00:02.103000	-0.081	21	0.974113
00:00:02.204000	-0.18	22	3.23262	-0.975348	3.27084	-1.01357	-0.003187		00:00:02.203000	0.006	22	0.693275	-1.1003	1.90075	-2.30778	0.006401		00:00:02.208000	0.105	22	1.61888	-0.414027	1.6853	-0.480455	-0.000763		00:00:02.181000	-0.001	22	0.466006	0.170301	1.48473	-0.848427	0.004348			00:00:02.202000	-0.262	22	2.50826	-0.341566	2.56534	-0.398642	-0.000312		00:00:02.197000	-0.081	22	1.0195
00:00:02.287000	-0.18	23	3.42297	-1.03662	3.46424	-1.07789	-0.003319		00:00:02.298000	0.006	23	0.901189	0.982764	3.62627	-1.74232	0.007183		00:00:02.300000	0.105	23	1.7522	-0.392149	1.82809	-0.46804	-0.000727		00:00:02.281000	0.004	23	0.673154	0.085787	1.75032	-0.991379	0.002606			00:00:02.297000	-0.262	23	2.67841	-0.300551	2.73905	-0.361199	-0.000489		00:00:02.293000	-0.081	23	1.02803
00:00:02.407000	-0.18	24	3.59865	-1.11447	3.63779	-1.15361	-0.003411		00:00:02.392000	0.006	24	0.872044	-0.196272	2.56839	-1.89261	0.000131		00:00:02.394000	0.104	24	1.85513	-0.485651	1.92038	-0.550899	-0.00045		00:00:02.394000	0.004	24	0.817984	-0.150438	1.63464	-0.967095	0.00398			00:00:02.406000	-0.266	24	2.79565	-0.378777	2.8525	-0.435628	-0.000403		00:00:02.401000	-0.081	24	1.02264
00:00:02.507000	-0.181	25	3.79102	-1.21823	3.831	-1.25821	-0.003497		00:00:02.502000	0.006	25	1.63476	-0.06225	2.69267	-1.12017	0.00183		00:00:02.504000	0.104	25	2.05929	-0.559596	2.11925	-0.619552	-0.001008		00:00:02.489000	0.004	25	0.966479	-0.15321	1.46164	-0.648368	0.003721			00:00:02.501000	-0.266	25	2.8744	-0.421275	2.93738	-0.484258	-0.000275		00:00:02.495000	-0.081	25	0.985892
00:00:02.604000	-0.181	26	3.96018	-1.27704	4.00364	-1.32051	-0.003659		00:00:02.612000	0.006	26	1.29357	0.528227	2.60329	-0.781494	-0.001562		00:00:02.614000	0.104	26	2.12742	-0.562199	2.18142	-0.616205	-0.0009		00:00:02.584000	0.004	26	1.00201	-0.186398	1.66973	-0.854119	0.003103			00:00:02.596000	-0.266	26	3.01091	-0.451471	3.06789	-0.508458	-0.000119		00:00:02.606000	-0.081	26	0.947816
00:00:02.697000	-0.181	27	4.15354	-1.37651	4.19648	-1.41944	-0.003699		00:00:02.708000	0.006	27	1.7688	-0.078402	2.66204	-0.971642	0.001601		00:00:02.708000	0.104	27	2.25954	-0.645677	2.32053	-0.706667	-0.000851		00:00:02.682000	0.005	27	1.14088	-0.131966	1.84883	-0.839909	0.003531			00:00:02.691000	-0.266	27	3.11249	-0.511623	3.17585	-0.57498	0.000119		00:00:02.700000	-0.082	27	0.978251
00:00:02.807000	-0.181	28	4.33362	-1.44408	4.37711	-1.48757	-0.003872		00:00:02.802000	0.006	28	1.75703	0.057622	2.74683	-0.932187	-7.7e-05		00:00:02.803000	0.102	28	2.3559	-0.651779	2.43077	-0.726648	-0.000827		00:00:02.790000	0.005	28	1.47341	-0.179615	1.92063	-0.626828	0.005235			00:00:02.800000	-0.267	28	3.25027	-0.489401	3.31691	-0.556044	-1.6e-05		00:00:02.810000	-0.082	28	0.955645
00:00:02.904000	-0.179	29	4.52162	-1.54106	4.56539	-1.58483	-0.003976		00:00:02.897000	0.006	29	1.65228	0.040976	3.15307	-1.45981	0.000488		00:00:02.898000	0.102	29	2.55075	-0.759422	2.60501	-0.813685	-0.001109		00:00:02.885000	0.005	29	1.43242	-0.514473	1.98445	-1.06651	0.002614			00:00:02.895000	-0.267	29	3.37235	-0.473667	3.45584	-0.557161	9.5e-05		00:00:02.907000	-0.082	29	0.963078
00:00:03.004000	-0.179	30	4.70257	-1.62901	4.74982	-1.67626	-0.004179		00:00:03.008000	0.005	30	2.15268	0.608212	3.33503	-0.574132	0.003886		00:00:03.009000	0.102	30	2.65591	-0.812085	2.71478	-0.870949	-0.001331		00:00:02.982000	0.005	30	1.38935	-0.402808	1.93166	-0.945126	0.006703			00:00:02.993000	-0.267	30	3.5373	-0.54385	3.5957	-0.602251	-7.3e-05		00:00:02.998000	-0.082	30	0.788939
00:00:03.091000	-0.179	31	4.88199	-1.69047	4.92548	-1.73397	-0.004122		00:00:03.101000	0.005	31	2.50486	-0.108941	3.47186	-1.07594	0.002955		00:00:03.104000	0.102	31	2.79964	-0.914027	2.8456	-0.959993	-0.001438		00:00:03.083000	0.003	31	1.74118	-0.412849	2.17278	-0.844444	0.004883			00:00:03.086000	-0.267	31	3.64803	-0.58916	3.6914	-0.63253	7.4e-05		00:00:03.093000	-0.082	31	0.761498
00:00:03.205000	-0.179	32	5.06351	-1.77201	5.10705	-1.81554	-0.004245		00:00:03.196000	0.005	32	2.14691	0.416789	3.14116	-0.577459	0.001602		00:00:03.198000	0.104	32	2.92543	-0.887518	2.97301	-0.935102	-0.001028		00:00:03.183000	0.003	32	1.55976	0.022295	2.31699	-0.734936	0.005636			00:00:03.213000	-0.265	32	3.76121	-0.615924	3.80799	-0.662706	0.000384		00:00:03.215000	-0.082	32	0.765297
00:00:03.305000	-0.174	33	5.2256	-1.80364	5.26623	-1.84426	-0.00422		00:00:03.290000	0.005	33	2.05862	0.77433	3.33772	-0.504776	-0.003496		00:00:03.293000	0.104	33	3.01818	-0.966028	3.06976	-1.0176	-0.000689		00:00:03.292000	0.003	33	1.75404	-0.176208	2.42537	-0.847538	0.00498			00:00:03.307000	-0.265	33	3.99934	-0.629358	4.05532	-0.685345	0.000484		00:00:03.297000	-0.082	33	0.79224
00:00:03.389000	-0.174	34	5.39321	-1.90292	5.4351	-1.94481	-0.004417		00:00:03.400000	0.004	34	2.40522	-0.64728	3.10869	-1.35075	0.00401		00:00:03.402000	0.104	34	3.10361	-0.96691	3.45214	-1.31544	0.010801		00:00:03.386000	0.003	34	1.89872	-0.433582	2.39935	-0.93421	0.006079			00:00:03.402000	-0.265	34	4.0149	-0.705867	4.04872	-0.739691	0.000134		00:00:03.396000	-0.082	34	0.861332
00:00:03.500000	-0.174	35	5.58745	-1.98859	5.62879	-2.02992	-0.004438		00:00:03.510000	0.004	35	2.75332	0.157555	3.51005	-0.599172	0.002846		00:00:03.513000	0.104	35	3.33305	-1.13264	3.3797	-1.17929	-0.001128		00:00:03.483000	0.003	35	2.03769	-0.171479	2.82978	-0.963574	0.003073			00:00:03.497000	-0.265	35	4.08872	-0.711139	4.13547	-0.757886	7.3e-05		00:00:03.491000	-0.081	35	0.85257
00:00:03.611000	-0.174	36	5.77215	-2.09775	5.81444	-2.14004	-0.004535		00:00:03.605000	0.004	36	3.23196	-0.073504	3.76304	-0.604585	0.002139		00:00:03.607000	0.106	36	3.45999	-1.24587	3.54058	-1.32646	0.000433		00:00:03.592000	0.003	36	2.09838	0.055105	3.00425	-0.850772	0.006934			00:00:03.606000	-0.268	36	4.261	-0.715876	4.31741	-0.772281	0.000395		00:00:03.601000	-0.081	36	0.767922
00:00:03.706000	-0.171	37	5.95134	-2.20594	5.99538	-2.24997	-0.00478		00:00:03.699000	0.004	37	2.79805	-0.033473	3.75998	-0.995408	0.004206		00:00:03.702000	0.106	37	3.62068	-1.27589	3.65447	-1.30968	-0.001328		00:00:03.686000	0.003	37	2.08105	-0.789674	2.56646	-1.27509	0.006795			00:00:03.701000	-0.268	37	4.42624	-0.82179	4.4524	-0.84796	4.6e-05		00:00:03.702000	-0.081	37	0.804925
00:00:03.800000	-0.171	38	6.12195	-2.29405	6.16763	-2.33972	-0.004935		00:00:03.810000	0.003	38	3.97665	0.407593	4.88085	-0.496604	0.007977		00:00:03.812000	0.106	38	3.80616	-1.37557	3.85856	-1.42796	-0.001934		00:00:03.784000	0.003	38	2.45924	-0.222163	3.17858	-0.941513	0.006492			00:00:03.795000	-0.268	38	4.58258	-0.888461	4.61119	-0.917069	0.000267		00:00:03.807000	-0.081	38	0.802246
00:00:03.895000	-0.171	39	6.29373	-2.39992	6.33957	-2.44576	-0.005044		00:00:03.905000	0.003	39	3.48564	0.297984	4.35458	-0.570952	0.004849		00:00:03.907000	0.106	39	3.86666	-1.19437	4.10802	-1.43573	-0.001219		00:00:03.874000	0.003	39	2.51225	-0.389843	2.94913	-0.826723	0.005207			00:00:03.890000	-0.268	39	4.66369	-0.961712	4.69259	-0.990617	4.8e-05		00:00:03.902000	-0.08	39	0.827269
00:00:04.006000	-0.171	40	6.46813	-2.49159	6.51601	-2.53946	-0.005184		00:00:04	0.003	40	4.00258	0.575152	4.95502	-0.377282	0.004532		00:00:04.001000	0.108	40	4.06431	-1.51412	4.1318	-1.58161	-0.002107		00:00:03.985000	0.003	40	3.1061	-0.561373	3.547	-1.00227	0.007347			00:00:04.012000	-0.264	40	4.77579	-0.985456	4.80504	-1.01471	0.000515		00:00:04.013000	-0.08	40	0.879963
00:00:04.107000	-0.167	41	6.65428	-2.60093	6.67216	-2.61881	0.00034		00:00:04.098000	0.003	41	3.75762	0.252551	4.26423	-0.254065	0.007454		00:00:04.096000	0.108	41	4.21788	-1.59522	4.25784	-1.63517	-0.001664		00:00:04.084000	0.003	41	2.67662	-1.00821	3.27687	-1.60845	0.006339			00:00:04.110000	-0.264	41	4.90165	-1.04611	4.93164	-1.07611	0.000287		00:00:04.109000	-0.08	41	0.824007
00:00:04.193000	-0.167	42	6.829	-2.68546	6.84886	-2.70532	0.001091		00:00:04.203000	0.002	42	4.10806	-0.27513	4.49796	-0.665034	0.004179		00:00:04.189000	0.108	42	4.28211	-1.68896	4.34498	-1.75183	-0.002279		00:00:04.185000	0.003	42	3.33965	-0.815194	3.71865	-1.1942	0.007827			00:00:04.206000	-0.264	42	5.04196	-1.05723	5.06457	-1.07985	0.000265		00:00:04.203000	-0.08	42	0.862994
00:00:04.288000	-0.167	43	6.98144	-2.78327	7.02885	-2.83067	-0.00536		00:00:04.298000	0.002	43	4.22022	0.210068	4.83927	-0.408988	0.009368		00:00:04.303000	0.108	43	4.42647	-1.8259	4.50234	-1.90177	-0.002829		00:00:04.283000	0.003	43	3.21833	-0.256004	3.84966	-0.887342	0.005116			00:00:04.301000	-0.264	43	5.1508	-1.05798	5.17587	-1.08305	0.000403		00:00:04.298000	-0.08	43	0.952945
00:00:04.413000	-0.167	44	7.14183	-2.88973	7.18919	-2.93709	-0.005407		00:00:04.393000	0.002	44	4.36127	-0.550809	4.75957	-0.949112	0.007737		00:00:04.409000	0.11	44	4.56285	-1.82019	4.62245	-1.87979	-0.002598		00:00:04.394000	0.003	44	3.68793	-0.64872	4.06825	-1.02904	0.006985			00:00:04.411000	-0.264	44	5.26975	-1.11689	5.30203	-1.14917	0.000174		00:00:04.409000	-0.08	44	0.985907
00:00:04.509000	-0.163	45	7.29865	-2.92557	7.34461	-2.97152	-0.005406		00:00:04.503000	0.002	45	4.42556	-0.502497	4.97466	-1.05159	0.009327		00:00:04.503000	0.11	45	4.65497	-1.90616	4.7175	-1.96869	-0.001982		00:00:04.489000	0.003	45	3.27295	-0.840949	3.95016	-1.51815	0.007897			00:00:04.508000	-0.264	45	5.36222	-1.20221	5.3942	-1.23419	0.000299		00:00:04.503000	-0.08	45	1.02996
00:00:04.603000	-0.163	46	7.46239	-2.99686	7.50854	-3.04301	-0.005544		00:00:04.613000	0.002	46	4.9945	-0.117335	5.67541	-0.798244	0.009533		00:00:04.597000	0.11	46	4.9457	-1.90375	4.9889	-1.94695	-0.001979		00:00:04.585000	0.003	46	3.60968	-0.766012	4.06397	-1.22031	0.004218			00:00:04.600000	-0.264	46	5.50993	-1.2223	5.53388	-1.24624	0.000618		00:00:04.597000	-0.08	46	1.05112
00:00:04.697000	-0.163	47	7.60759	-3.11404	7.65497	-3.16142	-0.005682		00:00:04.708000	0.002	47	4.91081	-0.358113	5.41434	-0.861652	0.008662		00:00:04.707000	0.11	47	4.9424	-2.04189	4.97996	-2.07944	-0.00158		00:00:04.678000	0.004	47	4.36484	-0.995119	4.71619	-1.34647	0.010644			00:00:04.695000	-0.264	47	5.65559	-1.26183	5.68176	-1.28801	0.000472		00:00:04.692000	-0.08	47	1.17247
00:00:04.808000	-0.163	48	7.77367	-3.21888	7.8214	-3.26661	-0.00573		00:00:04.802000	0.002	48	4.90196	-0.311026	5.2178	-0.626869	0.010248		00:00:04.802000	0.11	48	5.08772	-2.21486	5.16718	-2.29432	-0.003612		00:00:04.788000	0.004	48	4.38687	-1.90845	4.71195	-2.23352	0.006768			00:00:04.805000	-0.26	48	5.71822	-1.30568	5.74807	-1.33553	0.000518		00:00:04.803000	-0.08	48	1.19608
00:00:04.909000	-0.159	49	7.93813	-3.32982	7.98701	-3.3787	-0.00583		00:00:04.896000	0.002	49	5.3478	0.04351	5.71659	-0.325275	0.011093		00:00:04.896000	0.11	49	5.2165	-2.42951	5.29036	-2.50337	-0.003284		00:00:04.886000	0.004	49	4.17278	-1.71334	4.9304	-2.47096	0.010146			00:00:04.901000	-0.26	49	5.82492	-1.36757	5.85049	-1.39314	0.000827		00:00:04.897000	-0.08	49	1.27009
00:00:04.997000	-0.159	50	8.08779	-3.43653	8.1372	-3.48593	-0.005956		00:00:05.007000	0.005	50	5.0048	-0.009358	5.38914	-0.3937	0.007872		00:00:04.990000	0.11	50	5.27369	-2.36708	5.31623	-2.40961	-0.002392		00:00:04.986000	0.004	50	4.05368	-0.746317	5.21073	-1.90337	0.01044			00:00:04.996000	-0.26	50	5.98307	-1.38821	6.00747	-1.4126	0.000271		00:00:05.008000	-0.079	50	1.33817
00:00:05.091000	-0.159	51	8.25066	-3.54674	8.30035	-3.59643	-0.006028		00:00:05.102000	0.005	51	5.10298	-0.197394	5.59095	-0.68536	0.009134		00:00:05.100000	0.11	51	5.37327	-2.39237	5.43363	-2.45273	-0.003034		00:00:05.070000	0.004	51	4.15481	-1.87351	4.89173	-2.61043	0.009358			00:00:05.098000	-0.26	51	6.1173	-1.45509	6.1459	-1.48369	0.000666		00:00:05.102000	-0.079	51	1.39211
00:00:05.209000	-0.159	52	8.38322	-3.61789	8.43411	-3.66877	-0.006181		00:00:05.197000	0.005	52	5.37226	-0.588381	5.81356	-1.02968	0.010603		00:00:05.195000	0.112	52	5.61558	-2.63301	5.66842	-2.68585	-0.003034		00:00:05.196000	0.004	52	4.35386	-1.5147	4.61421	-1.77505	0.005779			00:00:05.207000	-0.231	52	6.19367	-1.5105	6.21901	-1.53584	0.000653		00:00:05.213000	-0.079	52	1.58147
00:00:05.309000	-0.156	53	8.54581	-3.70991	8.59646	-3.76056	-0.006214		00:00:05.291000	0.005	53	5.6365	-0.376686	5.95788	-0.698065	0.010116		00:00:05.306000	0.112	53	5.54283	-2.64945	5.61164	-2.71825	-0.002992		00:00:05.290000	0.004	53	4.59936	-1.78785	4.87436	-2.06285	0.006837			00:00:05.302000	-0.231	53	6.31991	-1.57165	6.34771	-1.59946	0.000916		00:00:05.307000	-0.079	53	1.66851
00:00:05.390000	-0.156	54	8.68285	-3.80959	8.73571	-3.86245	-0.006342		00:00:05.401000	0.004	54	5.77595	-0.573894	6.11244	-0.910383	0.009135		00:00:05.401000	0.112	54	5.8531	-2.60443	5.9344	-2.68573	-0.002873		00:00:05.387000	0.004	54	4.95124	-1.2665	5.11585	-1.43111	0.007255			00:00:05.396000	-0.231	54	6.47239	-1.58827	6.49835	-1.61424	0.000455		00:00:05.402000	-0.079	54	1.70563
00:00:05.501000	-0.156	55	8.85135	-3.9622	8.9494	-4.06025	0.009953		00:00:05.512000	0.004	55	5.60778	-0.461327	6.08926	-0.942815	0.009014		00:00:05.511000	0.112	55	5.85553	-2.77915	5.93676	-2.86037	-0.00392		00:00:05.478000	0.002	55	5.19642	-1.26629	5.41539	-1.48526	0.007141			00:00:05.491000	-0.231	55	6.58813	-1.67858	6.61859	-1.70904	0.000672		00:00:05.497000	-0.079	55	1.88965
00:00:05.611000	-0.156	56	8.96577	-4.06259	8.98986	-4.08668	-0.002359		00:00:05.608000	0.004	56	6.08858	-0.583349	6.4032	-0.897971	0.011092		00:00:05.605000	0.115	56	5.96738	-2.97172	6.02873	-3.03308	-0.003533		00:00:05.589000	0.002	56	5.6228	-0.950657	5.87491	-1.20276	0.006923			00:00:05.601000	-0.213	56	6.65765	-1.66106	6.69102	-1.69442	0.000892		00:00:05.607000	-0.079	56	1.99581
00:00:05.706000	-0.152	57	9.10394	-4.14963	9.15585	-4.20154	-0.006489		00:00:05.703000	0.004	57	5.77204	-0.32896	6.28219	-0.839107	0.009293		00:00:05.700000	0.115	57	6.00833	-3.05046	6.08319	-3.12531	-0.001915		00:00:05.688000	0.002	57	5.26505	-0.894959	5.54658	-1.17649	0.00778			00:00:05.697000	-0.213	57	6.83998	-1.78167	6.88423	-1.82592	0.000452		00:00:05.702000	-0.079	57	1.94478
00:00:05.799000	-0.152	58	9.2297	-4.22779	9.28307	-4.28115	-0.006554		00:00:05.815000	0.002	58	6.26255	-0.723197	6.63375	-1.09439	0.010909		00:00:05.795000	0.115	58	6.22876	-3.04846	6.29254	-3.11225	-0.003886		00:00:05.788000	0.002	58	4.99477	-1.21039	5.36333	-1.57895	0.009633			00:00:05.807000	-0.213	58	6.91797	-1.75976	6.95122	-1.793	0.000484		00:00:05.796000	-0.077	58	2.1556
00:00:05.893000	-0.152	59	9.38334	-4.3528	9.43588	-4.40534	-0.006598		00:00:05.909000	0.002	59	6.13412	-0.90048	6.42856	-1.19492	0.011192		00:00:05.905000	0.115	59	6.12492	-3.02182	6.24835	-3.14526	-0.003299		00:00:05.872000	0	59	5.27696	-0.986752	5.5598	-1.26959	0.005035			00:00:05.901000	-0.213	59	7.04433	-1.8379	7.07119	-1.86475	0.000619		00:00:05.891000	-0.077	59	2.43735
00:00:05.989000	-0.152	60	9.50211	-4.45988	9.55661	-4.51437	-0.006866		00:00:06.004000	0.002	60	6.32794	-1.30867	6.58838	-1.56911	0.009905		00:00:05.999000	0.119	60	6.33087	-3.0241	6.39405	-3.08728	-0.002615		00:00:05.988000	0	60	5.02844	-1.23979	5.37968	-1.59102	0.008179			00:00:06.012000	-0.207	60	7.28541	-1.9385	7.31811	-1.9712	0.000317		00:00:06.001000	-0.077	60	2.38713
00:00:06.099000	-0.147	61	9.63526	-4.57012	9.69086	-4.62572	-0.006917		00:00:06.098000	0.002	61	6.34672	-0.657758	6.75725	-1.06829	0.012435		00:00:06.093000	0.119	61	6.7315	-2.92491	6.8124	-3.0058	-0.001352		00:00:06.092000	0	61	5.49579	-1.37351	5.92876	-1.80648	0.008832			00:00:06.106000	-0.207	61	7.08104	-1.9867	7.10795	-2.0136	0.000417		00:00:06.111000	-0.077	61	2.64008
00:00:06.193000	-0.147	62	9.76956	-4.67854	9.8265	-4.73548	-0.007091		00:00:06.208000	0.002	62	6.91813	-1.18624	7.22284	-1.49096	0.011243		00:00:06.188000	0.119	62	6.49319	-3.25982	6.57816	-3.34479	-0.003268		00:00:06.188000	0	62	5.5499	-1.20493	5.92914	-1.58417	0.011604			00:00:06.202000	-0.207	62	7.16264	-2.06619	7.19247	-2.09603	0.000258		00:00:06.207000	-0.074	62	2.76754
00:00:06.287000	-0.147	63	9.89585	-4.77795	9.95237	-4.83448	-0.007131		00:00:06.303000	0.002	63	6.55073	-1.09145	6.92126	-1.46198	0.011076		00:00:06.313000	0.119	63	6.84968	-3.47828	6.92173	-3.55033	-0.002571		00:00:06.281000	0.001	63	5.51876	-1.29699	6.05275	-1.83098	0.009866			00:00:06.297000	-0.207	63	7.41638	-2.12536	7.44198	-2.15096	0.000661		00:00:06.302000	-0.074	63	2.93932
00:00:06.398000	-0.147	64	10.032	-4.87435	10.0903	-4.93265	-0.007354		00:00:06.397000	0.002	64	7.0775	-1.06737	7.33664	-1.32651	0.012069		00:00:06.408000	0.122	64	6.69445	-3.48471	6.76498	-3.55524	-0.003507		00:00:06.390000	0.001	64	5.94834	-1.37416	6.16959	-1.59541	0.007392			00:00:06.408000	-0.199	64	7.55746	-2.11973	7.58086	-2.14313	0.000374		00:00:06.411000	-0.074	64	2.75272
00:00:06.508000	-0.145	65	10.1583	-5.00484	10.2173	-5.06388	-0.007478		00:00:06.491000	0.002	65	6.74132	-1.34688	7.34491	-1.95047	0.01225		00:00:06.503000	0.122	65	6.87311	-3.40385	7.01917	-3.54991	-0.003984		00:00:06.489000	0.001	65	6.13866	-1.25268	6.62257	-1.73658	0.00594			00:00:06.503000	-0.199	65	7.64843	-2.15539	7.67687	-2.18383	0.000589		00:00:06.506000	-0.074	65	3.18265
00:00:06.602000	-0.145	66	10.2884	-5.10251	10.3488	-5.16293	-0.007572		00:00:06.617000	0.002	66	7.15003	-1.24975	7.44879	-1.5485	0.012778		00:00:06.597000	0.122	66	6.9628	-3.72626	7.01814	-3.7816	-0.003371		00:00:06.589000	0.001	66	6.0951	-1.13564	6.32069	-1.36123	0.006757			00:00:06.597000	-0.199	66	7.78885	-2.27193	7.82484	-2.30793	0.003675		00:00:06.601000	-0.072	66	3.34518
00:00:06.697000	-0.145	67	10.4082	-5.20829	10.4695	-5.26964	-0.007676		00:00:06.712000	0.002	67	7.56006	-1.18909	7.90076	-1.5298	0.014546		00:00:06.707000	0.122	67	6.99088	-3.52854	7.04869	-3.58635	-0.002676		00:00:06.673000	0.001	67	6.47256	-0.711648	6.94943	-1.18852	0.007106			00:00:06.691000	-0.199	67	7.89513	-2.20915	9.25158	-3.56559	0.038076		00:00:06.695000	-0.072	67	3.51203
00:00:06.791000	-0.145	68	10.5337	-5.3187	10.596	-5.381	-0.007852		00:00:06.806000	0.002	68	7.61372	-1.70885	7.90471	-1.99984	0.01205		00:00:06.801000	0.124	68	6.91594	-3.88102	6.97541	-3.94048	-0.003927		00:00:06.789000	0.001	68	6.26249	-1.38042	6.45906	-1.57699	0.007001			00:00:06.802000	-0.199	68	8.06884	-2.38991	8.09687	-2.41793	0.001496		00:00:06.816000	-0.072	68	3.635
00:00:06.901000	-0.146	69	10.6612	-5.45037	10.7245	-5.51368	-0.007972		00:00:06.900000	0.002	69	7.75514	-1.25295	8.04634	-1.54416	0.013498		00:00:06.896000	0.124	69	7.09189	-3.87087	7.16031	-3.93929	-0.005381		00:00:06.892000	0.001	69	6.77695	-1.2521	6.98677	-1.46192	0.007596			00:00:06.896000	-0.199	69	8.20087	-2.43034	8.22908	-2.45855	0.001722		00:00:06.900000	-0.072	69	3.63776
00:00:06.997000	-0.146	70	10.7729	-5.5452	10.8375	-5.60982	-0.008089		00:00:07.011000	0.005	70	7.57444	-1.21765	8.00754	-1.65075	0.014315		00:00:06.991000	0.124	70	7.44181	-3.48198	7.58942	-3.62959	-0.0035		00:00:06.986000	0.001	70	6.12958	-1.30915	6.80353	-1.98309	0.007514			00:00:07.006000	-0.199	70	8.26209	-2.55018	8.29419	-2.58229	0.001632		00:00:06.996000	-0.071	70	3.87571
00:00:07.091000	-0.146	71	10.9036	-5.62511	10.9694	-5.6909	-0.008269		00:00:07.105000	0.005	71	7.93485	-1.58866	8.20858	-1.86238	0.013621		00:00:07.101000	0.124	71	6.95683	-3.74902	6.99893	-3.79113	-0.004114		00:00:07.081000	-0.001	71	6.28646	-1.16021	6.61784	-1.49159	0.009159			00:00:07.100000	-0.199	71	8.38595	-2.61666	8.41755	-2.64825	0.001397		00:00:07.105000	-0.071	71	4.12584
00:00:07.185000	-0.146	72	11.0127	-5.75698	11.0793	-5.82354	-0.008452		00:00:07.199000	0.005	72	7.91094	-1.19911	8.34196	-1.63013	0.015571		00:00:07.211000	0.122	72	7.10396	-3.81399	7.14589	-3.85592	-0.004015		00:00:07.190000	-0.001	72	6.65431	-1.32648	6.96633	-1.6385	0.01045			00:00:07.210000	-0.198	72	8.4497	-2.60968	8.48174	-2.64171	0.001537		00:00:07.216000	-0.071	72	4.06697
00:00:07.295000	-0.146	73	11.1223	-5.84083	11.1898	-5.90834	-0.008502		00:00:07.294000	0.005	73	8.39649	-1.68219	8.73423	-2.01994	0.01474		00:00:07.305000	0.122	73	7.05868	-3.81789	7.11674	-3.87595	-0.00368		00:00:07.290000	-0.001	73	7.08557	-1.72449	7.24484	-1.88376	0.005802			00:00:07.305000	-0.198	73	8.57365	-2.6924	8.60967	-2.72843	0.001655		00:00:07.312000	-0.071	73	3.89881
00:00:07.406000	-0.146	74	11.2232	-5.95744	11.2919	-6.02619	-0.008643		00:00:07.403000	0.001	74	8.24901	-1.67855	8.56547	-1.99501	0.015815		00:00:07.399000	0.122	74	6.91902	-3.77916	6.98271	-3.84285	-0.003992		00:00:07.380000	-0.001	74	6.76054	-1.27624	7.23743	-1.75313	0.006972			00:00:07.400000	-0.198	74	8.72673	-2.72912	8.78593	-2.78831	0.001885		00:00:07.406000	-0.07	74	4.17871
00:00:07.500000	-0.146	75	11.333	-6.05997	11.4028	-6.1298	-0.008802		00:00:07.498000	0.001	75	8.47077	-2.02444	8.77233	-2.326	0.012973		00:00:07.510000	0.122	75	7.0383	-3.9107	7.10236	-3.97476	-0.005159		00:00:07.473000	-0.001	75	7.42667	-1.32664	7.69486	-1.59483	0.004223			00:00:07.495000	-0.198	75	8.83499	-2.82797	8.86733	-2.86031	0.001906		00:00:07.500000	-0.07	75	4.22071
00:00:07.594000	-0.146	76	11.4207	-6.15698	11.4921	-6.22835	-0.009025		00:00:07.608000	0.001	76	8.58	-1.80424	8.98099	-2.20524	0.013977		00:00:07.605000	0.119	76	7.05173	-3.95333	7.10822	-4.00983	-0.004337		00:00:07.591000	-0.001	76	7.23555	-1.80892	7.40788	-1.98124	0.007509			00:00:07.604000	-0.193	76	8.91803	-2.94948	8.95372	-2.98516	0.001551		00:00:07.611000	-0.07	76	4.62671
00:00:07.705000	-0.142	77	11.515	-6.25026	11.5872	-6.32239	-0.009008		00:00:07.703000	0.001	77	8.72606	-2.11672	9.06241	-2.45307	0.014537		00:00:07.699000	0.119	77	7.13514	-4.00106	7.17875	-4.04468	-0.004236		00:00:07.691000	-0.001	77	7.59251	-1.47314	7.94189	-1.82251	0.009254			00:00:07.699000	-0.193	77	9.03311	-2.99305	9.06797	-3.02791	0.001729		00:00:07.707000	-0.07	77	4.47345
00:00:07.799000	-0.142	78	11.6139	-6.3277	11.6869	-6.40071	-0.009286		00:00:07.813000	0	78	8.75477	-2.13736	9.14327	-2.52586	0.015658		00:00:07.795000	0.119	78	7.20464	-4.10656	7.24252	-4.14444	-0.003397		00:00:07.789000	-0.001	78	7.43955	-2.37224	7.77728	-2.70997	0.009584			00:00:07.793000	-0.193	78	9.139	-3.05723	9.17201	-3.09024	0.001747		00:00:07.801000	-0.068	78	4.51055
00:00:07.895000	-0.142	79	11.7078	-6.41569	11.7818	-6.48969	-0.009336		00:00:07.908000	0	79	8.86461	-2.14372	9.20345	-2.48256	0.014235		00:00:07.905000	0.119	79	7.32405	-3.90999	7.35884	-3.94477	-0.002975		00:00:07.884000	0	79	7.79419	-1.39398	7.99195	-1.59174	0.006402			00:00:07.903000	-0.193	79	9.2396	-3.15975	9.27742	-3.19757	0.001784		00:00:07.895000	-0.068	79	4.85083
00:00:07.989000	-0.142	80	11.8164	-6.54546	11.8858	-6.61487	0.006893		00:00:08.002000	0	80	9.24859	-2.28609	9.57939	-2.61689	0.015134		00:00:08.001000	0.117	80	7.21728	-4.02378	7.29943	-4.10592	0.007841		00:00:07.995000	0	80	7.63625	-1.96811	7.92184	-2.2537	0.004532			00:00:08.013000	-0.182	80	9.35365	-3.23578	9.38266	-3.26478	0.001427		00:00:07.990000	-0.068	80	4.97213
00:00:08.099000	-0.14	81	11.8943	-6.6174	11.9691	-6.69212	-0.009471		00:00:08.097000	0	81	9.20763	-2.21219	9.58344	-2.588	0.014572		00:00:08.095000	0.117	81	7.32244	-4.1897	7.38967	-4.25693	-0.003214		00:00:08.092000	0	81	8.03339	-2.35509	8.17506	-2.49675	0.006659			00:00:08.107000	-0.182	81	9.50547	-3.31756	9.53715	-3.34924	0.001489		00:00:08.099000	-0.068	81	4.64644
00:00:08.193000	-0.14	82	11.9953	-6.7242	12.0299	-6.7588	0.000843		00:00:08.207000	0.001	82	9.35617	-2.25644	9.72552	-2.62579	0.017178		00:00:08.189000	0.117	82	7.59086	-3.95124	7.67345	-4.03383	-0.001938		00:00:08.185000	0	82	7.52505	-1.73613	7.82037	-2.03146	0.007535			00:00:08.202000	-0.182	82	9.57184	-3.29506	9.60516	-3.32838	0.001532		00:00:08.195000	-0.066	82	5.10858
00:00:08.288000	-0.14	83	12.0632	-6.78643	12.1398	-6.86304	-0.009648		00:00:08.301000	0.001	83	9.38955	-2.6656	9.69781	-2.97386	0.016242		00:00:08.315000	0.117	83	7.44692	-4.03969	7.48187	-4.07463	-0.002228		00:00:08.280000	0	83	7.9803	-1.64999	8.22765	-1.89735	0.007078			00:00:08.297000	-0.182	83	9.69356	-3.4544	9.72753	-3.48838	0.001965		00:00:08.305000	-0.066	83	4.88518
00:00:08.398000	-0.14	84	12.139	-6.87415	12.2162	-6.95134	-0.009779		00:00:08.395000	0.001	84	9.59949	-2.57528	9.94942	-2.92521	0.016959		00:00:08.410000	0.115	84	7.42953	-4.26253	7.472	-4.30499	-0.00356		00:00:08.392000	0	84	7.95913	-2.10662	8.14617	-2.29365	0.006147			00:00:08.407000	-0.177	84	9.81133	-3.46069	9.84584	-3.4952	0.001701		00:00:08.399000	-0.066	84	4.90944
00:00:08.508000	-0.137	85	12.2103	-6.95043	12.2884	-7.02848	-0.009918		00:00:08.496000	0.002	85	9.87367	-2.93262	10.1739	-3.23284	0.016925		00:00:08.504000	0.115	85	7.37464	-4.03863	7.42452	-4.08851	-0.003106		00:00:08.492000	0	85	8.5001	-2.07989	8.83632	-2.41611	0.009939			00:00:08.502000	-0.177	85	9.93536	-3.54666	9.96843	-3.57973	0.001568		00:00:08.510000	-0.066	85	5.06265
00:00:08.603000	-0.137	86	12.2705	-7.00046	12.3501	-7.08003	-0.010087		00:00:08.616000	0.002	86	9.9004	-2.57722	10.2614	-2.93827	0.01819		00:00:08.598000	0.115	86	7.5323	-4.1658	7.56263	-4.19613	-0.002576		00:00:08.579000	0	86	8.22029	-2.16163	8.48962	-2.43097	0.007517			00:00:08.597000	-0.177	86	10.007	-3.65794	10.0461	-3.69706	0.00246		00:00:08.610000	-0.066	86	5.18541
00:00:08.697000	-0.137	87	12.3312	-7.04087	12.4118	-7.12142	-0.010194		00:00:08.710000	0.002	87	10.3629	-3.05556	10.6634	-3.35604	0.01679		00:00:08.708000	0.115	87	7.45703	-4.19497	7.48944	-4.22738	-0.002988		00:00:08.674000	0.001	87	8.86172	-2.18071	9.04694	-2.36594	0.009675			00:00:08.691000	-0.177	87	10.0828	-3.799	10.1278	-3.84401	0.002799		00:00:08.699000	-0.066	87	5.3181
00:00:08.793000	-0.137	88	12.3808	-7.10341	12.4631	-7.18563	-0.010372		00:00:08.804000	0.002	88	10.2229	-3.19175	10.5974	-3.56624	0.018004		00:00:08.803000	0.114	88	7.656	-4.20041	7.69484	-4.23925	-0.002072		00:00:08.793000	0.001	88	8.93967	-2.35853	9.07865	-2.49751	0.008051			00:00:08.800000	-0.18	88	10.2791	-3.83859	10.3146	-3.87407	0.002005		00:00:08.794000	-0.066	88	5.50297
00:00:08.902000	-0.136	89	12.428	-7.1719	12.511	-7.25487	-0.010475		00:00:08.900000	0.006	89	10.5197	-3.04511	10.9726	-3.49808	0.019007		00:00:08.897000	0.114	89	7.73095	-4.22136	7.77327	-4.26369	-0.002215		00:00:08.893000	0.001	89	8.48915	-2.17265	8.80532	-2.48882	0.006934			00:00:08.897000	-0.18	89	10.3705	-3.8696	10.4066	-3.90576	0.001955		00:00:08.904000	-0.066	89	4.86586
00:00:08.997000	-0.136	90	12.4767	-7.22785	12.5605	-7.3116	-0.01061		00:00:09.009000	0.006	90	10.3442	-3.00787	10.7287	-3.39236	0.018956		00:00:08.993000	0.114	90	7.80637	-4.52755	7.84934	-4.57053	-0.002588		00:00:08.988000	0.001	90	8.6504	-2.69485	8.78928	-2.83372	0.007612			00:00:09.007000	-0.18	90	10.4376	-3.98915	10.4806	-4.03213	0.002162		00:00:08.999000	-0.066	90	5.78719
00:00:09.092000	-0.136	91	12.4994	-7.29556	12.5867	-7.38281	-0.010961		00:00:09.104000	0.006	91	10.7262	-3.48454	11.0765	-3.8348	0.019568		00:00:09.101000	0.114	91	7.80409	-4.40248	7.87341	-4.4718	0.002985		00:00:09.084000	0.001	91	8.73317	-2.21001	8.941	-2.41784	0.0067			00:00:09.102000	-0.18	91	10.5757	-4.05308	10.6116	-4.08897	0.00178		00:00:09.092000	-0.066	91	6.10006
00:00:09.187000	-0.136	92	12.5408	-7.31466	12.6256	-7.39942	-0.010762		00:00:09.198000	0.006	92	10.8254	-3.70279	11.1787	-4.05617	0.019379		00:00:09.211000	0.114	92	7.97804	-4.43181	8.01542	-4.46919	-0.001766		00:00:09.194000	0.001	92	9.02887	-2.63111	9.23048	-2.83271	0.008038			00:00:09.212000	-0.169	92	10.6215	-4.11431	10.6618	-4.15457	0.002039		00:00:09.187000	-0.066	92	5.97223
00:00:09.297000	-0.129	93	12.5734	-7.34436	12.6594	-7.43034	-0.010796		00:00:09.297000	0.007	93	10.933	-3.74428	11.2726	-4.08382	0.018128		00:00:09.306000	0.114	93	8.02032	-4.49616	8.07676	-4.5526	-0.000903		00:00:09.288000	0.001	93	9.11298	-2.09322	9.28306	-2.2633	0.006833			00:00:09.307000	-0.169	93	10.6712	-4.15966	10.7115	-4.19998	0.002009		00:00:09.313000	-0.066	93	6.10685
00:00:09.392000	-0.129	94	12.6056	-7.39199	12.6942	-7.48057	-0.011118		00:00:09.418000	0.007	94	11.2021	-3.90766	11.511	-4.2166	0.017819		00:00:09.401000	0.114	94	8.02082	-4.66959	8.06706	-4.71584	-0.001302		00:00:09.383000	0.001	94	9.09538	-2.18827	9.2753	-2.36818	0.00742			00:00:09.401000	-0.169	94	10.7795	-4.25085	10.8137	-4.28506	0.002032		00:00:09.408000	-0.067	94	6.40099
00:00:09.502000	-0.129	95	12.6293	-7.46384	12.7194	-7.55402	-0.011362		00:00:09.513000	0.007	95	11.2143	-3.62103	11.5267	-3.93345	0.017183		00:00:09.510000	0.114	95	7.9879	-4.72466	8.04393	-4.78069	-0.001595		00:00:09.481000	-0.002	95	9.45137	-2.47394	9.59419	-2.61676	0.008076			00:00:09.496000	-0.169	95	10.8602	-4.32506	10.8927	-4.35753	0.0019		00:00:09.503000	-0.067	95	6.19862
00:00:09.597000	-0.129	96	12.6633	-7.52788	12.7547	-7.61932	-0.011527		00:00:09.607000	0.007	96	11.6387	-4.08799	12.0563	-4.50564	0.01992		00:00:09.606000	0.113	96	8.35351	-4.75156	8.4133	-4.81136	-0.001262		00:00:09.595000	-0.002	96	9.44271	-2.72381	9.58887	-2.86997	0.006112			00:00:09.590000	-0.159	96	10.9765	-4.50522	11.01	-4.53875	0.001868		00:00:09.597000	-0.067	96
00:00:09.707000	-0.123	97	12.7002	-7.58932	12.793	-7.68218	-0.01171		00:00:09.702000	0.01	97	11.7074	-4.14072	12.0439	-4.4772	0.018701		00:00:09.700000	0.113	97	8.44601	-4.82239	8.47923	-4.85561	-0.001305		00:00:09.684000	-0.002	97	9.27216	-2.80034	9.36244	-2.89062	0.005798			00:00:09.700000	-0.159	97	11.0804	-4.63355	11.1169	-4.67004	0.002124		00:00:09.710000	-0.067	97	6.56921
00:00:09.801000	-0.123	98	12.7564	-7.63757	12.8507	-7.73181	-0.011831		00:00:09.812000	0.01	98	11.7279	-4.42994	12.0293	-4.73138	0.019386		00:00:09.795000	0.113	98	8.48158	-4.92313	8.50688	-4.94843	4.4e-05		00:00:09.779000	-0.002	98	9.35345	-2.75291	9.54096	-2.94042	0.009706			00:00:09.795000	-0.159	98	11.1724	-4.72296	11.2056	-4.75619	0.001813		00:00:09.802000	-0.067	98	6.70974
00:00:09.897000	-0.123	99	12.7946	-7.68795	12.8885	-7.78186	-0.011896		00:00:09.906000	0.01	99	11.9408	-4.48438	12.2358	-4.77945	0.018488		00:00:09.905000	0.113	99	8.59136	-4.90004	8.6183	-4.92698	-0.000154		00:00:09.873000	-0.005	99	9.54909	-2.96192	9.70824	-3.12106	0.006983			00:00:09.889000	-0.159	99	11.2312	-4.76293	11.2947	-4.82642	0.002442		00:00:09.896000	-0.067	99	6.57973
00:00:09.990000	-0.123	100	12.8127	-7.73412	12.9082	-7.8296	-0.012051		00:00:10	0.01	100	12.1243	-4.67047	12.4282	-4.97437	0.019686		00:00:09.999000	0.114	100	8.63543	-5.02714	8.66711	-5.05882	0.000214		00:00:09.971000	-0.005	100	9.80124	-2.29498	9.95719	-2.45093	0.008108			00:00:09.999000	-0.158	100	11.3988	-4.84773	11.4315	-4.88036	0.002065		00:00:09.991000	-0.067	100	5.30951
00:00:10.100000	-0.12	101	12.8836	-7.76636	12.9777	-7.86043	-0.01195		00:00:10.098000	0.008	101	12.2666	-4.63671	12.5895	-4.95962	0.018807		00:00:10.096000	0.114	101	8.75619	-5.12422	8.78055	-5.14858	0.000443		00:00:10.094000	-0.005	101	9.84536	-3.12293	10.0139	-3.29147	0.009524			00:00:10.109000	-0.158	101	11.465	-4.95662	11.4986	-4.99021	0.001985		00:00:10.101000	-0.067	101	5.9027
00:00:10.210000	-0.12	102	12.9319	-7.79606	13.0209	-7.88501	-0.011562		00:00:10.205000	0.008	102	12.2479	-4.66445	13.1302	-5.5467	0.03685		00:00:10.204000	0.114	102	8.8213	-5.32129	8.85453	-5.35452	0.000338		00:00:10.189000	-0.005	102	10.128	-2.93176	10.254	-3.0578	0.008423			00:00:10.204000	-0.158	102	11.5782	-5.03633	11.6144	-5.07253	0.001724		00:00:10.195000	-0.065	102	7.00291
00:00:10.289000	-0.12	103	12.9942	-7.84569	13.084	-7.93552	-0.011608		00:00:10.314000	0.008	103	12.4117	-4.86351	13.0421	-5.49388	0.031747		00:00:10.314000	0.114	103	9.02011	-5.37791	9.05237	-5.41017	-0.000337		00:00:10.284000	-0.005	103	10.1751	-2.64241	10.2717	-2.739	0.005904			00:00:10.299000	-0.158	103	11.6988	-5.14291	11.7351	-5.17914	0.001765		00:00:10.305000	-0.065	103	7.07855
00:00:10.399000	-0.12	104	13.0743	-7.91737	13.1645	-8.00757	-0.011647		00:00:10.409000	0.008	104	12.6585	-5.19387	12.9527	-5.48802	0.020259		00:00:10.408000	0.116	104	9.08047	-5.41605	9.10537	-5.44095	0.001216		00:00:10.378000	-0.005	104	10.1177	-2.84455	10.2089	-2.93577	0.005694			00:00:10.392000	-0.151	104	11.7651	-5.17111	11.798	-5.20399	0.002123		00:00:10.400000	-0.065	104	7.39446
00:00:10.509000	-0.115	105	13.1284	-7.98737	13.2176	-8.07659	-0.011648		00:00:10.503000	0.005	105	12.8394	-5.28417	13.1747	-5.61943	0.021501		00:00:10.503000	0.116	105	9.15611	-5.66346	9.1819	-5.68924	-0.000169		00:00:10.489000	-0.005	105	10.1419	-3.23755	10.3333	-3.42896	0.005837			00:00:10.503000	-0.151	105	11.9095	-5.35259	11.9455	-5.38857	0.002011		00:00:10.510000	-0.065	105	7.492
00:00:10.604000	-0.115	106	13.2171	-8.05135	13.3071	-8.14134	-0.011696		00:00:10.598000	0.005	106	12.917	-5.4337	13.2473	-5.76396	0.02016		00:00:10.598000	0.116	106	9.2202	-5.60755	9.27808	-5.66543	0.00245		00:00:10.584000	-0.005	106	10.2283	-2.88945	10.4415	-3.10263	0.005919			00:00:10.597000	-0.151	106	12.0174	-5.48977	12.0526	-5.52497	0.001746		00:00:10.605000	-0.062	106	7.78226
00:00:10.698000	-0.115	107	13.2874	-8.14114	13.3767	-8.23044	-0.011709		00:00:10.707000	0.005	107	13.2444	-5.79885	13.5541	-6.10853	0.020681		00:00:10.708000	0.116	107	9.31433	-5.7726	9.3396	-5.79787	0.000826		00:00:10.679000	-0.005	107	10.5859	-3.34804	10.7572	-3.51932	0.004978			00:00:10.692000	-0.151	107	12.1065	-5.51275	12.1453	-5.55153	0.001942		00:00:10.700000	-0.062	107	7.67516
00:00:10.793000	-0.115	108	13.3783	-8.23164	13.4687	-8.32197	-0.011751		00:00:10.802000	0.005	108	13.1975	-6.02813	13.513	-6.34366	0.020752		00:00:10.802000	0.117	108	9.36549	-5.9238	9.3934	-5.9517	0.001154		00:00:10.774000	-0.005	108	10.4819	-3.09198	10.6467	-3.2567	0.006867			00:00:10.786000	-0.145	108	12.1835	-5.64585	12.2233	-5.6856	0.001895		00:00:10.795000	-0.062	108	7.72506
00:00:10.903000	-0.112	109	13.4519	-8.3309	13.5437	-8.42273	-0.011915		00:00:10.899000	0.006	109	13.3547	-5.89678	13.7064	-6.24845	0.022103		00:00:10.897000	0.117	109	9.4925	-5.95906	9.53419	-6.00075	0.003353		00:00:10.885000	-0.005	109	10.5519	-3.29655	10.7162	-3.46091	0.006564			00:00:10.912000	-0.145	109	12.3667	-5.7538	12.4069	-5.79392	0.002235		00:00:10.905000	-0.062	109	7.70567
00:00:10.998000	-0.112	110	13.5298	-8.4387	13.6215	-8.53045	-0.012004		00:00:10.999000	0.006	110	13.6089	-6.06553	13.9602	-6.41679	0.022468		00:00:10.991000	0.117	110	9.62511	-6.09362	9.67944	-6.14795	0.003456		00:00:10.979000	-0.005	110	10.453	-3.54318	10.5997	-3.68993	0.008714			00:00:11.007000	-0.145	110	12.4373	-5.85832	12.4776	-5.89862	0.001608		00:00:11	-0.059	110	8.11529
00:00:11.092000	-0.112	111	13.6216	-8.52929	13.7113	-8.61896	-0.011687		00:00:11.102000	0.006	111	13.6976	-6.2665	14.041	-6.60992	0.022061		00:00:11.103000	0.117	111	9.63328	-6.08785	9.69199	-6.14656	0.003617		00:00:11.076000	-0.005	111	10.9443	-3.30439	11.0748	-3.4349	0.006204			00:00:11.101000	-0.145	111	12.5083	-5.96431	12.5439	-5.99993	0.001901		00:00:11.095000	-0.059	111	8.06669
00:00:11.187000	-0.112	112	13.7172	-8.59104	13.8067	-8.68047	-0.011503		00:00:11.199000	0.006	112	13.9599	-6.53372	14.3092	-6.88296	0.022011		00:00:11.211000	0.121	112	9.82386	-6.11899	9.86257	-6.1577	0.00299		00:00:11.179000	-0.005	112	10.3079	-3.11164	10.6452	-3.44896	0.007998			00:00:11.196000	-0.141	112	12.6002	-6.09781	12.6396	-6.13726	0.00213		00:00:11.190000	-0.059	112	8.46505
00:00:11.312000	-0.111	113	13.8056	-8.72178	13.8965	-8.81275	-0.011747		00:00:11.307000	0.008	113	13.8468	-6.66535	14.1598	-6.97831	0.020252		00:00:11.306000	0.121	113	9.79632	-6.29215	9.84932	-6.34515	0.003521		00:00:11.279000	-0.005	113	11.1774	-3.62214	11.2819	-3.72656	0.005401			00:00:11.306000	-0.141	113	12.7	-6.20251	12.7394	-6.2419	0.002023		00:00:11.300000	-0.059	113	8.20743
00:00:11.406000	-0.111	114	13.892	-8.85182	13.9813	-8.94113	-0.011659		00:00:11.401000	0.008	114	14.1381	-6.6135	14.44	-6.91539	0.021051		00:00:11.401000	0.121	114	10.0488	-6.42347	10.12	-6.49466	0.005665		00:00:11.389000	-0.005	114	11.2733	-3.94514	11.3839	-4.05576	0.006914			00:00:11.400000	-0.141	114	12.7784	-6.27671	12.8139	-6.31229	0.001648		00:00:11.410000	-0.057	114	8.63199
00:00:11.500000	-0.111	115	13.9875	-8.95473	14.0771	-9.04441	-0.011795		00:00:11.511000	0.008	115	14.4083	-7.09257	14.7321	-7.41636	0.021205		00:00:11.511000	0.121	115	10.0878	-6.57117	10.1366	-6.61991	0.005069		00:00:11.484000	-0.005	115	10.8579	-4.00708	10.9969	-4.14604	0.005906			00:00:11.494000	-0.141	115	12.92	-6.29911	12.9626	-6.34175	0.001969		00:00:11.504000	-0.057	115	8.61769
00:00:11.594000	-0.111	116	14.0731	-9.03964	14.1609	-9.12736	-0.011476		00:00:11.605000	0.008	116	14.3994	-7.23768	14.6915	-7.52981	0.020948		00:00:11.606000	0.122	116	10.1716	-6.74131	10.2494	-6.81914	0.005065		00:00:11.578000	-0.005	116	11.3637	-3.93141	11.4719	-4.03956	0.007275			00:00:11.589000	-0.142	116	13.0544	-6.39679	13.0923	-6.4347	0.002115		00:00:11.599000	-0.057	116	9.24826
00:00:11.712000	-0.106	117	14.194	-9.14321	14.2837	-9.23293	-0.011566		00:00:11.700000	0.011	117	14.5185	-7.09819	14.8957	-7.47539	0.023622		00:00:11.700000	0.122	117	10.1982	-6.92744	10.2307	-6.95994	0.002203		00:00:11.690000	-0.005	117	11.245	-4.08421	11.4609	-4.30012	0.0057			00:00:11.699000	-0.142	117	13.1227	-6.5478	13.1886	-6.6137	0.008744		00:00:11.710000	-0.057	117	9.174
00:00:11.799000	-0.106	118	14.3406	-9.22552	14.4324	-9.31725	-0.01173		00:00:11.800000	0.011	118	14.6756	-7.58795	14.9806	-7.893	0.0214		00:00:11.794000	0.122	118	10.3483	-7.0574	10.3913	-7.10047	0.002834		00:00:11.785000	-0.005	118	11.6698	-3.73438	11.7773	-3.84189	0.004364			00:00:11.809000	-0.142	118	13.2638	-6.69311	13.3852	-6.81449	0.013575		00:00:11.804000	-0.055	118	9.07302
00:00:11.894000	-0.106	119	14.3884	-9.40488	14.4779	-9.49435	-0.011653		00:00:11.904000	0.011	119	14.9571	-7.73113	15.2464	-8.02034	0.021642		00:00:11.905000	0.122	119	10.3826	-7.2178	10.4126	-7.24774	0.003002		00:00:11.880000	-0.001	119	11.5604	-4.15567	11.6838	-4.27903	0.006606			00:00:11.905000	-0.142	119	13.4123	-6.83435	13.6391	-7.06116	0.01998		00:00:11.899000	-0.055	119	9.26529
00:00:11.988000	-0.106	120	14.475	-9.53801	14.5654	-9.6284	-0.011695		00:00:12	0.011	120	15.1068	-7.75283	15.4467	-8.09272	0.019793		00:00:12	0.123	120	10.393	-7.22354	10.4547	-7.28518	0.007713		00:00:11.979000	-0.001	120	11.3359	-3.70661	11.5632	-3.93392	0.010465			00:00:11.999000	-0.142	120	13.4894	-6.92987	13.5563	-6.99676	0.004269		00:00:11.993000	-0.055	120	9.5857
00:00:12.098000	-0.102	121	14.5781	-9.66019	14.669	-9.75099	-0.011726		00:00:12.100000	0.013	121	15.2338	-8.08985	15.5189	-8.37495	0.022034		00:00:12.094000	0.123	121	10.5714	-7.38107	10.6105	-7.42012	0.002736		00:00:12.086000	-0.001	121	11.7052	-4.29326	11.8916	-4.47968	0.006249			00:00:12.110000	-0.142	121	13.5712	-7.05938	13.6186	-7.10675	0.002389		00:00:12.103000	-0.055	121	9.46852
00:00:12.208000	-0.102	122	14.6815	-9.76225	14.7696	-9.8503	-0.011405		00:00:12.200000	0.013	122	15.6402	-8.11979	16.1109	-8.59048	0.025518		00:00:12.205000	0.123	122	10.5681	-7.49632	10.7479	-7.67609	0.017003		00:00:12.181000	-0.001	122	12.0919	-4.3313	12.1965	-4.43594	0.006471			00:00:12.204000	-0.142	122	13.6534	-7.16646	13.6943	-7.20736	0.002286		00:00:12.198000	-0.054	122	9.44414
00:00:12.303000	-0.102	123	14.7936	-9.91671	14.8831	-10.0062	-0.011622		00:00:12.314000	0.013	123	15.6797	-8.34132	15.97	-8.63165	0.021301		00:00:12.315000	0.123	123	10.7785	-7.72975	10.8093	-7.76053	0.00324		00:00:12.275000	0.006	123	11.9676	-4.16384	12.0824	-4.2786	0.006252			00:00:12.298000	-0.142	123	13.6735	-7.19562	13.7182	-7.24034	0.002383		00:00:12.292000	-0.054	123	9.20723
00:00:12.397000	-0.102	124	14.8767	-10.0557	14.9685	-10.1475	-0.011696		00:00:12.409000	0.013	124	15.7035	-8.59638	15.9913	-8.88424	0.022402		00:00:12.410000	0.125	124	10.8922	-7.80415	10.9201	-7.83204	0.002577		00:00:12.370000	0.006	124	11.71	-4.38639	11.9918	-4.66819	0.010095			00:00:12.395000	-0.131	124	13.827	-7.30395	13.8684	-7.34534	0.001982		00:00:12.403000	-0.054	124	9.0689
00:00:12.507000	-0.101	125	14.9992	-10.1735	15.0914	-10.2657	-0.01175		00:00:12.503000	0.011	125	15.8254	-8.83259	16.1218	-9.12892	0.023157		00:00:12.505000	0.125	125	11.0492	-7.89257	11.0953	-7.93863	0.003864		00:00:12.481000	0.006	125	11.7201	-4.11912	11.8207	-4.21968	0.007483			00:00:12.503000	-0.131	125	13.9001	-7.45017	13.9439	-7.49392	0.002294		00:00:12.513000	-0.054	125	9.28841
00:00:12.602000	-0.101	126	15.111	-10.3112	15.2009	-10.401	-0.011644		00:00:12.601000	0.011	126	15.9505	-8.95191	16.2502	-9.25163	0.022764		00:00:12.600000	0.125	126	11.1551	-8.03831	11.1944	-8.07767	0.00437		00:00:12.591000	0.006	126	11.9323	-4.19826	12.0522	-4.31816	0.006861			00:00:12.598000	-0.131	126	14.054	-7.5295	14.0986	-7.57404	0.002096		00:00:12.607000	-0.057	126	9.33534
00:00:12.697000	-0.101	127	15.1961	-10.4365	15.2858	-10.5262	-0.011808		00:00:12.707000	0.011	127	16.3187	-9.28755	16.6091	-9.57802	0.023029		00:00:12.709000	0.125	127	11.2579	-8.12179	11.306	-8.1699	0.004586		00:00:12.686000	0.01	127	12.1545	-4.08821	13.138	-5.07174	0.03971			00:00:12.692000	-0.131	127	14.0585	-7.67559	14.1032	-7.7202	0.001888		00:00:12.701000	-0.057	127	9.23011
00:00:12.791000	-0.101	128	15.314	-10.614	15.4046	-10.7046	-0.011829		00:00:12.802000	0.011	128	16.2641	-9.28895	16.6497	-9.67457	0.026267		00:00:12.803000	0.129	128	11.2159	-8.42166	11.245	-8.45073	0.003306		00:00:12.780000	0.01	128	11.9369	-4.96257	12.2159	-5.24156	0.013109			00:00:12.787000	-0.114	128	14.3125	-7.79133	14.3606	-7.83941	0.002846		00:00:12.796000	-0.057	128	9.87651
00:00:12.902000	-0.099	129	15.4232	-10.7292	15.5141	-10.8202	-0.01185		00:00:12.901000	0.01	129	16.4232	-9.75328	16.7079	-10.038	0.023037		00:00:12.898000	0.129	129	11.3512	-8.46061	11.3826	-8.49194	0.002856		00:00:12.892000	0.01	129	12.6168	-4.18054	12.7335	-4.29723	0.00451			00:00:12.913000	-0.114	129	14.3079	-7.89759	14.3521	-7.94184	0.001876		00:00:12.906000	-0.057	129	10.0312
00:00:12.997000	-0.099	130	15.5409	-10.885	15.6308	-10.9749	-0.011826		00:00:13.002000	0.01	130	16.6519	-9.68431	16.9704	-10.0029	0.024337		00:00:12.993000	0.129	130	11.4413	-8.62995	11.4722	-8.66079	0.003355		00:00:12.989000	0.01	130	12.2223	-3.98237	12.414	-4.17415	0.008744			00:00:13.008000	-0.114	130	14.394	-7.97514	14.455	-8.0361	0.00301		00:00:13.001000	-0.057	130	9.57802
00:00:13.091000	-0.099	131	15.6221	-11.0406	15.7123	-11.1308	-0.01198		00:00:13.102000	0.01	131	16.8901	-9.99297	17.1811	-10.2839	0.023551		00:00:13.087000	0.129	131	11.439	-8.72705	11.4733	-8.76135	0.003866		00:00:13.082000	0.006	131	12.4434	-4.32077	12.7015	-4.57884	0.011083			00:00:13.102000	-0.114	131	14.5187	-8.09369	14.565	-8.13995	0.00212		00:00:13.096000	-0.057	131	9.94823
00:00:13.201000	-0.099	132	15.7599	-11.1907	15.8502	-11.281	-0.011988		00:00:13.202000	0.01	132	16.8908	-10.2304	17.1738	-10.5134	0.023382		00:00:13.213000	0.129	132	11.6319	-8.97399	11.6698	-9.01198	0.002738		00:00:13.176000	0.006	132	12.942	-4.40562	13.0701	-4.53377	0.006395			00:00:13.197000	-0.088	132	14.5555	-8.20452	14.5959	-8.2449	0.001967		00:00:13.191000	-0.057	132	9.98188
00:00:13.312000	-0.099	133	15.8365	-11.32	15.9281	-11.4116	-0.012048		00:00:13.302000	0.015	133	17.1651	-10.3446	17.4463	-10.6257	0.023769		00:00:13.307000	0.129	133	11.7662	-9.05573	11.8024	-9.09192	0.00421		00:00:13.287000	0.006	133	13.1452	-4.83947	13.2475	-4.94178	0.006187			00:00:13.308000	-0.088	133	14.707	-8.32307	14.7494	-8.36546	0.001977		00:00:13.301000	-0.057	133	9.65523
00:00:13.407000	-0.099	134	15.9681	-11.4535	16.0588	-11.5443	-0.012033		00:00:13.402000	0.015	134	17.1619	-10.4812	17.5452	-10.8645	0.026492		00:00:13.402000	0.129	134	11.7434	-9.38235	11.7844	-9.42337	0.005019		00:00:13.381000	0.006	134	13.3012	-5.2119	13.3955	-5.30624	0.00696			00:00:13.403000	-0.088	134	14.7766	-8.41244	14.8169	-8.45277	0.001897		00:00:13.411000	-0.053	134	9.30226
00:00:13.501000	-0.099	135	16.0683	-11.6054	16.1589	-11.696	-0.011952		00:00:13.513000	0.015	135	17.4134	-10.8031	17.6881	-11.0778	0.023913		00:00:13.496000	0.129	135	11.9425	-9.25928	11.9828	-9.29959	0.00604		00:00:13.476000	0.002	135	13.2852	-5.22208	13.4438	-5.3807	0.009422			00:00:13.496000	-0.088	135	14.847	-8.52691	14.8882	-8.56811	0.001844		00:00:13.506000	-0.053	135	9.64485
00:00:13.596000	-0.099	136	16.1774	-11.7938	16.2674	-11.8838	-0.011964		00:00:13.607000	0.015	136	17.5341	-10.9644	17.8129	-11.2432	0.024165		00:00:13.606000	0.129	136	12.0983	-9.43483	12.1327	-9.46916	0.005661		00:00:13.571000	0.002	136	12.5493	-5.14858	12.8022	-5.40148	0.009759			00:00:13.590000	-0.052	136	14.9837	-8.67177	15.0212	-8.70931	0.002056		00:00:13.600000	-0.053	136	9.85773
00:00:13.707000	-0.097	137	16.2921	-11.9927	16.3843	-12.0848	-0.012137		00:00:13.703000	0.021	137	17.821	-11.004	18.1805	-11.3635	0.026718		00:00:13.701000	0.129	137	12.1181	-9.56888	12.1665	-9.61731	0.006572		00:00:13.687000	0.002	137	13.6161	-5.4265	13.7101	-5.52056	0.006357			00:00:13.701000	-0.052	137	15.0492	-8.78373	15.0869	-8.82139	0.002084		00:00:13.711000	-0.053	137	10.347
00:00:13.801000	-0.097	138	16.3828	-12.1498	16.4742	-12.2412	-0.012212		00:00:13.803000	0.021	138	17.7807	-11.099	18.1117	-11.4299	0.025933		00:00:13.796000	0.129	138	12.269	-9.64026	12.3119	-9.68322	0.00661		00:00:13.791000	0.002	138	13.7021	-5.38902	13.8108	-5.4977	0.006464			00:00:13.811000	-0.052	138	15.1281	-8.85236	15.1654	-8.88973	0.00165		00:00:13.805000	-0.052	138	10.3409
00:00:13.895000	-0.097	139	16.5061	-12.2674	16.5976	-12.3589	-0.012177		00:00:13.907000	0.021	139	17.8021	-11.3709	18.5486	-12.1175	0.044513		00:00:13.890000	0.129	139	12.3114	-9.88407	12.3519	-9.92458	0.005677		00:00:13.885000	0.002	139	13.5034	-5.77362	13.6317	-5.90196	0.005882			00:00:13.906000	-0.052	139	15.2095	-8.97444	15.2515	-9.01644	0.002093		00:00:13.900000	-0.052	139	10.3516
00:00:13.990000	-0.097	140	16.6137	-12.4379	16.7047	-12.5288	-0.012215		00:00:14.004000	0.021	140	18.0352	-11.893	18.3192	-12.1769	0.024547		00:00:14	0.129	140	12.4392	-9.9911	12.4795	-10.0314	0.006053		00:00:13.979000	0.002	140	13.7894	-5.27898	13.8999	-5.38944	0.004725			00:00:14	-0.03	140	15.3108	-9.08764	15.3511	-9.12794	0.001976		00:00:13.994000	-0.052	140	11.1255
00:00:14.100000	-0.094	141	16.7257	-12.5576	16.8171	-12.6489	-0.012229		00:00:14.104000	0.023	141	18.3112	-12.1096	18.5906	-12.389	0.024509		00:00:14.095000	0.129	141	12.5629	-10.4192	12.6202	-10.4765	0.007227		00:00:14.089000	0.002	141	13.9139	-5.36129	14.0509	-5.49827	0.006019			00:00:14.110000	-0.03	141	15.4149	-9.17921	15.4561	-9.22037	0.001662		00:00:14.105000	-0.052	141	10.8271
00:00:14.195000	-0.094	142	16.8278	-12.748	16.919	-12.8392	-0.012243		00:00:14.204000	0.023	142	18.4142	-12.0925	18.6989	-12.3772	0.02474		00:00:14.204000	0.129	142	12.5796	-10.3775	12.6216	-10.4194	0.006811		00:00:14.183000	0.002	142	13.8907	-6.00278	13.988	-6.10003	0.006276			00:00:14.205000	-0.03	142	15.485	-9.34871	15.526	-9.38965	0.001955		00:00:14.199000	-0.053	142	10.7095
00:00:14.306000	-0.094	143	16.9264	-12.8901	17.0179	-12.9817	-0.012326		00:00:14.316000	0.023	143	18.1781	-12.2215	18.7489	-12.7923	0.030103		00:00:14.299000	0.129	143	12.8728	-10.619	12.9195	-10.6658	0.007149		00:00:14.278000	0.006	143	13.427	-6.04333	13.6129	-6.22914	0.011057			00:00:14.299000	-0.03	143	15.5301	-9.42792	15.5703	-9.46816	0.002009		00:00:14.294000	-0.053	143	11.158
00:00:14.401000	-0.094	144	17.0207	-13.0729	17.1127	-13.1649	-0.012382		00:00:14.410000	0.023	144	18.6922	-12.7809	18.9654	-13.0541	0.025165		00:00:14.410000	0.132	144	12.7265	-10.765	12.7703	-10.8089	0.006453		00:00:14.372000	0.006	144	13.8476	-6.42952	14.0214	-6.60333	0.005391			00:00:14.393000	-0.031	144	15.6078	-9.56307	15.6501	-9.60531	0.002077		00:00:14.403000	-0.053	144	10.9352
00:00:14.494000	-0.09	145	17.1512	-13.2196	17.242	-13.3104	-0.01233		00:00:14.506000	0.02	145	18.6461	-12.9662	18.9829	-13.3029	0.026767		00:00:14.504000	0.132	145	12.7561	-10.8712	12.7912	-10.9062	0.004794		00:00:14.482000	0.006	145	14.0896	-6.4024	14.2262	-6.53901	0.007209			00:00:14.504000	-0.031	145	15.7595	-9.64569	15.8038	-9.69001	0.001955		00:00:14.513000	-0.053	145	11.5516
00:00:14.605000	-0.09	146	17.2523	-13.4036	17.3431	-13.4944	-0.012195		00:00:14.599000	0.02	146	18.9517	-13.2744	19.2368	-13.5596	0.025312		00:00:14.598000	0.132	146	13.0905	-11.0738	13.1239	-11.1071	0.006255		00:00:14.592000	0.006	146	14.3372	-6.93363	14.4538	-7.05027	0.00703			00:00:14.598000	-0.031	146	15.8435	-9.79317	15.8836	-9.83332	0.001873		00:00:14.607000	-0.054	146	11.4248
00:00:14.700000	-0.09	147	17.3554	-13.5421	17.447	-13.6337	-0.012336		00:00:14.709000	0.02	147	19.1649	-13.3914	19.4447	-13.6711	0.025382		00:00:14.694000	0.132	147	12.9676	-11.1453	13.0013	-11.1791	0.005798		00:00:14.686000	0.011	147	14.3964	-7.19075	14.5248	-7.31917	0.007718			00:00:14.692000	-0.031	147	15.9361	-9.87468	15.9928	-9.93132	0.00131		00:00:14.701000	-0.054	147	10.7885
00:00:14.794000	-0.09	148	17.4648	-13.7264	17.5558	-13.8173	-0.012353		00:00:14.805000	0.02	148	19.2115	-13.6763	19.4892	-13.9541	0.024667		00:00:14.803000	0.14	148	13.1193	-11.3413	13.1584	-11.3803	0.006032		00:00:14.780000	0.011	148	14.5692	-6.57089	14.696	-6.69764	0.005535			00:00:14.802000	-0.027	148	15.9677	-10.0086	16.0112	-10.052	0.002046		00:00:14.795000	-0.054	148	11.6119
00:00:14.889000	-0.088	149	17.5744	-13.8617	17.6644	-13.9518	-0.012204		00:00:14.906000	0.021	149	19.3424	-13.8261	19.624	-14.1078	0.025542		00:00:14.898000	0.14	149	13.2563	-11.3666	13.2949	-11.4052	0.007022		00:00:14.890000	0.011	149	14.3445	-6.50359	14.4772	-6.63623	0.009124			00:00:14.912000	-0.027	149	16.0794	-10.1738	16.1217	-10.2161	0.001997		00:00:14.906000	-0.054	149	11.8627
00:00:14.999000	-0.088	150	17.6936	-14.0415	17.7839	-14.1318	-0.012311		00:00:14.991000	0.021	150	19.645	-14.0747	19.9186	-14.3483	0.025655		00:00:14.992000	0.14	150	13.3765	-11.6654	13.4144	-11.7033	0.006526		00:00:14.985000	0.011	150	14.6271	-6.62114	14.7372	-6.73123	0.005788			00:00:15.007000	-0.027	150	16.1692	-10.2774	16.208	-10.3162	0.001909		00:00:15	-0.054	150	11.3302
00:00:15.094000	-0.088	151	17.7946	-14.1777	17.8852	-14.2683	-0.012232		00:00:15.106000	0.021	151	19.7342	-14.2801	20.02	-14.5659	0.025245		00:00:15.102000	0.14	151	13.3593	-11.767	13.4033	-11.811	0.00746		00:00:15.079000	0.012	151	14.6352	-7.26906	14.785	-7.41885	0.007676			00:00:15.094000	-0.027	151	16.2661	-10.3824	16.3058	-10.422	0.001663		00:00:15.094000	-0.054	151	11.6251
00:00:15.189000	-0.088	152	17.8969	-14.3774	17.9876	-14.4681	-0.012384		00:00:15.212000	0.021	152	19.9627	-14.5067	20.2485	-14.7926	0.025841		00:00:15.212000	0.141	152	13.6303	-12.0826	13.6752	-12.1274	0.0069		00:00:15.174000	0.012	152	15.0885	-7.01727	15.1949	-7.12363	0.003995			00:00:15.189000	-0.023	152	16.3096	-10.4548	16.354	-10.4992	0.002023		00:00:15.189000	-0.054	152	11.5686
00:00:15.283000	-0.085	153	18.0076	-14.5303	18.0977	-14.6204	-0.012478		00:00:15.306000	0.022	153	20.1115	-14.6968	20.3876	-14.973	0.025964		00:00:15.306000	0.141	153	13.6282	-12.3582	13.6604	-12.3903	0.005603		00:00:15.284000	0.012	153	14.7919	-7.68409	14.945	-7.83714	0.008149			00:00:15.315000	-0.023	153	16.4114	-10.5031	16.4525	-10.5442	0.001843		00:00:15.316000	-0.054	153	11.803
00:00:15.410000	-0.085	154	18.1168	-14.713	18.2075	-14.8038	-0.012373		00:00:15.400000	0.022	154	20.1298	-14.784	20.4784	-15.1327	0.029385		00:00:15.401000	0.141	154	13.7257	-12.4109	13.7764	-12.4616	0.008243		00:00:15.379000	0.012	154	14.6171	-7.66459	14.781	-7.82849	0.010761			00:00:15.409000	-0.023	154	16.4803	-10.5982	16.5195	-10.6374	0.002081		00:00:15.410000	-0.055	154	11.8557
00:00:15.504000	-0.085	155	18.2297	-14.876	18.3211	-14.9673	-0.012531		00:00:15.511000	0.022	155	20.2345	-15.1222	20.5275	-15.4153	0.026887		00:00:15.495000	0.141	155	13.8644	-12.4722	13.9121	-12.5198	0.008793		00:00:15.489000	0.014	155	15.3225	-8.08074	15.4521	-8.21034	0.006121			00:00:15.503000	-0.023	155	16.5833	-10.7098	16.6251	-10.7516	0.002268		00:00:15.505000	-0.055	155	12.0266
00:00:15.599000	-0.085	156	18.3215	-15.0701	18.4127	-15.1612	-0.012528		00:00:15.607000	0.022	156	20.3736	-15.3636	20.6643	-15.6543	0.026695		00:00:15.607000	0.139	156	13.9454	-12.6066	14.0066	-12.6678	0.009937		00:00:15.584000	0.014	156	15.2491	-7.99819	15.3922	-8.1413	0.007893			00:00:15.598000	-0.036	156	16.6959	-10.8403	16.7343	-10.8786	0.001907		00:00:15.600000	-0.055	156	12.5717
00:00:15.693000	-0.083	157	18.4624	-15.2427	18.552	-15.3324	-0.012451		00:00:15.708000	0.022	157	20.5181	-15.5095	20.9163	-15.9077	0.035544		00:00:15.700000	0.139	157	14.0771	-12.812	14.1424	-12.8774	0.010445		00:00:15.694000	0.014	157	15.4025	-7.87269	15.5425	-8.01267	0.006199			00:00:15.708000	-0.036	157	16.7882	-10.9559	16.8426	-11.0103	0.002996		00:00:15.709000	-0.055	157	12.2783
00:00:15.803000	-0.083	158	18.5662	-15.3927	18.6562	-15.4827	-0.012424		00:00:15.802000	0.022	158	20.941	-15.7054	21.2858	-16.0502	0.028153		00:00:15.801000	0.139	158	14.0646	-12.7854	14.2426	-12.9634	0.019874		00:00:15.788000	0.014	158	15.2782	-9.14327	15.453	-9.31813	0.009252			00:00:15.802000	-0.036	158	16.7901	-10.9792	16.8249	-11.014	0.002199		00:00:15.806000	-0.056	158	12.0697
00:00:15.897000	-0.083	159	18.6617	-15.5718	18.7514	-15.6615	-0.012573		00:00:15.909000	0.022	159	20.6207	-15.5937	21.8287	-16.8017	0.064132		00:00:15.891000	0.139	159	14.2341	-13.1465	14.292	-13.2044	0.009751		00:00:15.883000	0.016	159	15.7227	-9.26303	15.8936	-9.43398	0.003573			00:00:15.897000	-0.036	159	16.8804	-11.0841	16.9159	-11.1197	0.002115		00:00:15.899000	-0.056	159	11.8066
00:00:15.993000	-0.083	160	18.7724	-15.7625	18.8621	-15.8522	-0.01251		00:00:16.009000	0.022	160	21.1022	-16.2864	21.4283	-16.6125	0.0287		00:00:16.001000	0.139	160	14.1855	-13.2476	14.4614	-13.5235	0.02549		00:00:15.977000	0.016	160	15.9444	-8.19578	16.3542	-8.60554	-0.005052			00:00:15.991000	-0.026	160	17.0023	-11.223	17.0374	-11.2581	0.002032		00:00:15.993000	-0.056	160	12.5592
00:00:16.087000	-0.083	161	18.8809	-15.9451	18.9699	-16.034	-0.012446		00:00:16.109000	0.024	161	21.1832	-16.4601	21.4629	-16.7398	0.027224		00:00:16.095000	0.139	161	14.4978	-13.5755	14.5777	-13.6554	0.011345		00:00:16.087000	0.016	161	14.4105	-8.52491	15.1808	-9.29517	0.00472			00:00:16.101000	-0.026	161	17.037	-11.34	17.0715	-11.3745	0.002505		00:00:16.103000	-0.056	161	12.4311
00:00:16.197000	-0.083	162	19.004	-16.0577	19.0924	-16.1461	-0.012445		00:00:16.202000	0.024	162	21.3069	-16.7525	21.5942	-17.0398	0.027985		00:00:16.205000	0.139	162	14.3824	-13.5014	14.4579	-13.5769	0.010759		00:00:16.181000	0.016	162	16.2023	-9.11446	16.3023	-9.21447	0.004157			00:00:16.211000	-0.026	162	17.1244	-11.4629	17.1609	-11.4993	0.00216		00:00:16.213000	-0.055	162	12.5804
00:00:16.307000	-0.083	163	19.0916	-16.2778	19.1807	-16.3669	-0.012474		00:00:16.312000	0.024	163	21.3351	-17.2192	21.6975	-17.5816	0.030692		00:00:16.299000	0.139	163	14.6014	-13.809	14.6606	-13.8682	0.010048		00:00:16.275000	0.017	163	16.0311	-8.80162	16.1208	-8.89135	0.004383			00:00:16.306000	-0.026	163	17.175	-11.558	17.2081	-11.5912	0.002399		00:00:16.307000	-0.055	163	12.5576
00:00:16.401000	-0.083	164	19.2026	-16.44	19.291	-16.5283	-0.012652		00:00:16.409000	0.024	164	21.5769	-17.1988	21.8623	-17.4843	0.027541		00:00:16.410000	0.14	164	14.6731	-14.066	14.7477	-14.1406	0.011567		00:00:16.370000	0.017	164	16.0811	-8.97969	16.1916	-9.09026	0.00515			00:00:16.401000	-0.022	164	17.2578	-11.6819	17.2911	-11.7152	0.001977		00:00:16.401000	-0.055	164	12.5108
00:00:16.496000	-0.083	165	19.3192	-16.6308	19.4085	-16.7201	-0.012658		00:00:16.500000	0.027	165	21.7037	-17.4812	21.9816	-17.7592	0.027911		00:00:16.504000	0.14	165	14.7943	-13.8594	14.8659	-13.931	0.009609		00:00:16.496000	0.017	165	15.8509	-8.98912	15.988	-9.12614	0.00316			00:00:16.511000	-0.022	165	17.3623	-11.8338	17.3963	-11.8678	0.002218		00:00:16.497000	-0.055	165	12.5091
00:00:16.606000	-0.083	166	19.4245	-16.7944	19.512	-16.8818	-0.012479		00:00:16.595000	0.027	166	21.8869	-17.5473	22.1849	-17.8454	0.029006		00:00:16.599000	0.14	166	14.9746	-14.4961	15.0487	-14.5702	0.01131		00:00:16.590000	0.017	166	16.1953	-9.7682	16.2775	-9.85039	0.006313			00:00:16.606000	-0.022	166	17.3763	-11.9386	17.41	-11.9723	0.002136		00:00:16.607000	-0.053	166	13.2787
00:00:16.700000	-0.083	167	19.5324	-16.9623	19.6192	-17.0491	-0.012494		00:00:16.710000	0.027	167	22.1223	-17.8463	22.3972	-18.1211	0.027989		00:00:16.695000	0.14	167	14.8636	-14.6182	14.9503	-14.7049	0.012192		00:00:16.684000	0.02	167	16.3127	-9.79244	16.5675	-10.0473	0.006062			00:00:16.701000	-0.022	167	17.5116	-12.04	17.5441	-12.0725	0.001803		00:00:16.703000	-0.053	167	13.8065
00:00:16.795000	-0.083	168	19.6332	-17.1693	19.7205	-17.2566	-0.012566		00:00:16.810000	0.027	168	21.9832	-17.3562	22.3733	-17.7464	0.031287		00:00:16.805000	0.142	168	15.1619	-14.8338	15.2278	-14.8998	0.011203		00:00:16.779000	0.02	168	16.2232	-9.8018	16.456	-10.0345	0.00514			00:00:16.795000	-0.007	168	17.5929	-12.1306	17.6373	-12.175	0.001712		00:00:16.795000	-0.053	168	13.6976
00:00:16.889000	-0.081	169	19.7327	-17.3319	19.8201	-17.4193	-0.012566		00:00:16.894000	0.028	169	22.3002	-18.2491	22.5749	-18.5238	0.028041		00:00:16.900000	0.142	169	15.1284	-14.8851	15.2008	-14.9575	0.011189		00:00:16.889000	0.02	169	16.6043	-10.3246	16.7583	-10.4786	0.00424			00:00:16.905000	-0.007	169	17.6382	-12.2149	17.6765	-12.2532	0.00196		00:00:16.890000	-0.053	169	12.7792
00:00:16.998000	-0.081	170	19.8391	-17.5391	19.9248	-17.6248	-0.012588		00:00:17.004000	0.028	170	22.311	-18.4832	22.6171	-18.7893	0.030142		00:00:16.995000	0.142	170	15.441	-15.1289	15.4997	-15.1875	0.010808		00:00:16.984000	0.02	170	17.0261	-9.82224	17.1194	-9.91553	0.003851			00:00:16.999000	-0.007	170	17.6883	-12.3659	17.7284	-12.406	0.002376		00:00:17	-0.052	170	13.9953
00:00:17.093000	-0.081	171	19.9332	-17.7035	20.0189	-17.7892	-0.012406		00:00:17.114000	0.028	171	22.1678	-18.5171	22.854	-19.2033	0.047638		00:00:17.089000	0.142	171	15.3137	-15.2772	15.3682	-15.3317	0.010534		00:00:17.079000	0.023	171	16.6321	-10.3945	16.7458	-10.5082	0.004568			00:00:17.093000	-0.007	171	17.8261	-12.4641	17.8601	-12.4982	0.001808		00:00:17.094000	-0.052	171	13.193
00:00:17.203000	-0.081	172	20.0678	-17.8799	20.1537	-17.9659	-0.012546		00:00:17.211000	0.028	172	22.6797	-18.902	22.9689	-19.1912	0.028946		00:00:17.215000	0.143	172	15.574	-15.3743	15.658	-15.4583	0.013449		00:00:17.173000	0.023	172	17.231	-10.6887	17.3359	-10.7936	0.003661			00:00:17.204000	0.034	172	17.9075	-12.5763	17.9413	-12.6102	0.001838		00:00:17.204000	-0.052	172	14.1356
00:00:17.298000	-0.078	173	20.1595	-18.0746	20.2454	-18.1606	-0.012651		00:00:17.303000	0.032	173	22.8466	-19.0965	23.1281	-19.378	0.029173		00:00:17.310000	0.143	173	15.6215	-15.8739	15.6967	-15.9491	0.012224		00:00:17.282000	0.023	173	18.7741	-15.5119	19.1675	-15.9053	0.023277			00:00:17.314000	0.034	173	17.968	-12.6571	18.0004	-12.6895	0.001755		00:00:17.299000	-0.052	173	13.4329
00:00:17.407000	-0.078	174	20.2896	-18.2804	20.3746	-18.3653	-0.01248		00:00:17.398000	0.032	174	22.8393	-19.1525	23.2572	-19.5704	0.032483		00:00:17.404000	0.143	174	15.7908	-15.7575	15.8628	-15.8295	0.012071		00:00:17.392000	0.023	174	17.7214	-10.5497	17.8326	-10.6609	0.004728			00:00:17.409000	0.034	174	17.9502	-12.7954	17.9848	-12.83	0.001397		00:00:17.409000	-0.051	174	13.2496
00:00:17.502000	-0.078	175	20.4149	-18.4482	20.4672	-18.5005	-0.005863		00:00:17.512000	0.032	175	22.5908	-19.2771	23.4009	-20.0872	0.038497		00:00:17.499000	0.143	175	15.7551	-16.3373	15.8384	-16.4205	0.012878		00:00:17.487000	0.026	175	17.1904	-9.89881	17.337	-10.0454	0.007867			00:00:17.505000	0.034	175	18.0706	-12.9976	18.106	-13.033	0.001182		00:00:17.504000	-0.051	175	13.1769
00:00:17.596000	-0.078	176	20.4757	-18.6363	20.5598	-18.7205	-0.012234		00:00:17.612000	0.032	176	23.4841	-19.6062	23.8306	-19.9527	0.030743		00:00:17.608000	0.144	176	15.9649	-16.3693	16.0479	-16.4524	0.013822		00:00:17.582000	0.026	176	17.7723	-10.3013	17.8718	-10.4009	0.005456			00:00:17.599000	0.048	176	18.0878	-12.9968	18.1226	-13.0316	0.001271		00:00:17.601000	-0.051	176	13.7548
00:00:17.690000	-0.075	177	20.5915	-18.8363	20.6749	-18.9197	-0.012347		00:00:17.697000	0.033	177	23.2267	-19.996	23.5141	-20.2834	0.028397		00:00:17.702000	0.144	177	16.1371	-16.5658	16.216	-16.6447	0.013366		00:00:17.692000	0.026	177	17.6347	-10.2081	17.7236	-10.297	0.005174			00:00:17.693000	0.048	177	18.2471	-13.167	18.2772	-13.1971	0.001457		00:00:17.692000	-0.051	177	13.4735
00:00:17.801000	-0.075	178	20.6778	-18.9993	20.7591	-19.0805	-0.012099		00:00:17.791000	0.033	178	23.714	-20.1259	24.0382	-20.45	0.031451		00:00:17.797000	0.144	178	16.1983	-16.7406	16.2709	-16.8132	0.013291		00:00:17.787000	0.026	178	17.4095	-10.5913	17.5594	-10.7413	0.008261			00:00:17.804000	0.048	178	18.3323	-13.3434	18.3671	-13.3782	0.00233		00:00:17.808000	-0.05	178	13.5132
00:00:17.895000	-0.075	179	20.8024	-19.1927	20.8849	-19.2752	-0.012276		00:00:17.917000	0.033	179	23.5864	-20.4286	23.8713	-20.7135	0.029347		00:00:17.891000	0.144	179	16.1746	-17.0289	16.2533	-17.1075	0.013191		00:00:17.881000	0.03	179	17.8274	-10.6824	17.9249	-10.7799	0.005419			00:00:17.898000	0.048	179	18.4138	-13.4087	18.4491	-13.444	0.001712		00:00:17.897000	-0.05	179	14.0312
00:00:17.989000	-0.071	180	20.8983	-19.3656	20.9801	-19.4474	-0.012464		00:00:18.014000	0.033	180	23.6452	-20.578	23.9436	-20.8764	0.030843		00:00:18.002000	0.144	180	16.2969	-16.9611	16.5155	-17.1797	0.025818		00:00:17.975000	0.03	180	17.5482	-11.0832	17.6214	-11.1564	0.004316			00:00:17.992000	0.019	180	18.5109	-13.5497	18.5445	-13.5833	0.001678		00:00:17.991000	-0.05	180	14.153
00:00:18.100000	-0.071	181	20.9947	-19.5562	21.0768	-19.6383	-0.012371		00:00:18.106000	0.032	181	23.8559	-20.8479	24.1436	-21.1356	0.030535		00:00:18.112000	0.144	181	16.4938	-17.4518	16.588	-17.5461	0.014799		00:00:18.085000	0.03	181	18.0318	-10.8564	18.1516	-10.9763	0.008001			00:00:18.087000	0.019	181	18.5889	-13.6204	18.6209	-13.6524	0.001412		00:00:18.101000	-0.05	181	14.4045
00:00:18.209000	-0.071	182	21.109	-19.7407	21.1911	-19.8228	-0.012512		00:00:18.200000	0.032	182	23.8096	-20.811	24.4012	-21.4026	0.04815		00:00:18.206000	0.144	182	16.6022	-17.6086	16.6858	-17.6923	0.013906		00:00:18.180000	0.03	182	18.2274	-11.0033	18.3228	-11.0987	0.006257			00:00:18.212000	0.019	182	18.605	-13.7392	18.637	-13.7713	0.001993		00:00:18.211000	-0.049	182	13.9098
00:00:18.304000	-0.071	183	21.1936	-19.9296	21.2753	-20.0113	-0.012585		00:00:18.314000	0.032	183	24.243	-21.1608	24.5653	-21.483	0.03058		00:00:18.300000	0.144	183	16.681	-17.5104	16.7723	-17.6017	0.015063		00:00:18.290000	0.035	183	18.0581	-11.2607	18.2403	-11.4429	0.009823			00:00:18.307000	0.019	183	18.6899	-13.8529	18.7207	-13.8837	0.000923		00:00:18.306000	-0.049	183	14.2913
00:00:18.398000	-0.065	184	21.3483	-20.1227	21.4303	-20.2047	-0.012343		00:00:18.414000	0.032	184	24.2604	-21.4929	24.5512	-21.7837	0.030856		00:00:18.410000	0.145	184	16.8077	-17.7342	16.8843	-17.8108	0.013585		00:00:18.384000	0.035	184	17.9153	-11.5106	17.9887	-11.584	0.004251			00:00:18.401000	-0.016	184	18.8146	-14.0241	18.8894	-14.0989	0.013156		00:00:18.400000	-0.049	184	14.9542
00:00:18.492000	-0.065	185	21.4245	-20.2611	21.5051	-20.3417	-0.012496		00:00:18.499000	0.034	185	24.3619	-21.7075	24.6637	-22.0093	0.030808		00:00:18.505000	0.145	185	16.9767	-18.2279	17.0679	-18.3192	0.015354		00:00:18.494000	0.035	185	18.2714	-11.4619	18.3902	-11.5806	0.006386			00:00:18.496000	-0.016	185	18.8575	-14.1404	18.8913	-14.1742	0.0056		00:00:18.496000	-0.049	185	14.8183
00:00:18.603000	-0.065	186	21.5342	-20.4716	21.6136	-20.551	-0.012219		00:00:18.593000	0.034	186	24.5496	-21.9205	24.8399	-22.2108	0.030968		00:00:18.600000	0.145	186	17.1217	-18.2292	17.1974	-18.3049	0.013972		00:00:18.589000	0.035	186	18.4415	-12.121	18.5729	-12.2523	0.00802			00:00:18.606000	-0.016	186	18.9535	-14.3171	18.9914	-14.3549	0.00192		00:00:18.605000	-0.049	186	14.9078
00:00:18.697000	-0.065	187	21.6544	-20.6649	21.7345	-20.745	-0.012415		00:00:18.719000	0.034	187	24.6089	-22.1286	24.9023	-22.422	0.02997		00:00:18.694000	0.145	187	17.1349	-18.4342	17.2205	-18.5199	0.014772		00:00:18.683000	0.039	187	18.9717	-12.1082	19.0505	-12.1869	0.002737			00:00:18.701000	-0.016	187	19.0493	-14.4286	19.0869	-14.4662	0.004676		00:00:18.699000	-0.049	187	14.4993
00:00:18.792000	-0.06	188	21.7393	-20.8503	21.8175	-20.9285	-0.012577		00:00:18.813000	0.034	188	24.6507	-22.2041	24.9934	-22.5468	0.033106		00:00:18.804000	0.148	188	17.3142	-18.5621	17.4093	-18.6572	0.014884		00:00:18.777000	0.039	188	18.0534	-12.273	18.1701	-12.3897	0.004059			00:00:18.803000	-0.01	188	19.1011	-14.5269	19.1376	-14.5634	0.002253		00:00:18.794000	-0.049	188	14.8107
00:00:18.886000	-0.06	189	21.8759	-21.0421	21.9541	-21.1203	-0.012503		00:00:18.908000	0.038	189	24.8183	-22.5108	25.1317	-22.8242	0.031907		00:00:18.898000	0.148	189	17.1977	-18.8485	17.2935	-18.9443	0.015501		00:00:18.873000	0.039	189	18.6024	-12.311	18.7041	-12.4127	0.006492			00:00:18.889000	-0.01	189	19.159	-14.6012	19.1923	-14.6345	0.001703		00:00:18.888000	-0.049	189	15.3421
00:00:18.997000	-0.06	190	22.0066	-21.1905	22.0848	-21.2687	-0.012545		00:00:19.002000	0.038	190	25.231	-22.5008	25.6044	-22.8742	0.033487		00:00:19.001000	0.148	190	17.3559	-19.1067	17.4507	-19.2015	0.01627		00:00:18.982000	0.039	190	19.0818	-12.301	19.1581	-12.3773	0.004352			00:00:18.999000	-0.01	190	19.2304	-14.7422	19.2663	-14.7781	0.001847		00:00:19.013000	-0.049	190	15.6688
00:00:19.107000	-0.06	191	22.0857	-21.3777	22.1641	-21.4562	-0.012376		00:00:19.116000	0.038	191	25.1901	-22.4896	25.5647	-22.8641	0.032894		00:00:19.097000	0.148	191	17.5432	-19.0786	17.6309	-19.1662	0.014955		00:00:19.077000	0.038	191	18.9625	-12.9484	19.0468	-13.0327	0.004555			00:00:19.109000	-0.01	191	19.2239	-14.8688	19.2561	-14.901	0.001996		00:00:19.108000	-0.049	191	15.5045
00:00:19.202000	-0.056	192	22.1751	-21.5872	22.2521	-21.6642	-0.01251		00:00:19.206000	0.038	192	25.2897	-22.6354	25.9505	-23.2963	0.039857		00:00:19.208000	0.15	192	17.7684	-19.3044	17.8784	-19.4145	0.017339		00:00:19.187000	0.038	192	19.0881	-13.5922	19.1784	-13.6825	0.005535			00:00:19.204000	-0.001	192	19.308	-14.9758	19.3394	-15.0073	0.001904		00:00:19.203000	-0.049	192	15.1058
00:00:19.296000	-0.056	193	22.2651	-21.751	22.3418	-21.8277	-0.012504		00:00:19.300000	0.038	193	25.4336	-23.1657	25.8081	-23.5402	0.034791		00:00:19.303000	0.15	193	17.6557	-19.6146	17.7597	-19.7186	0.016745		00:00:19.282000	0.038	193	19.1506	-13.1466	19.2523	-13.2482	0.00775			00:00:19.298000	-0.001	193	19.3959	-15.0643	19.4261	-15.0945	0.001818		00:00:19.297000	-0.049	193	16.1307
00:00:19.406000	-0.056	194	22.3725	-21.9161	22.45	-21.9936	-0.012592		00:00:19.395000	0.038	194	25.3047	-23.492	25.5958	-23.7831	0.031686		00:00:19.398000	0.15	194	17.918	-19.6983	18.0034	-19.7837	0.015664		00:00:19.392000	0.038	194	19.4939	-13.3362	19.5772	-13.4195	0.005558			00:00:19.409000	-0.001	194	19.5101	-15.2376	19.5413	-15.2687	0.001795		00:00:19.409000	-0.047	194	15.9157
00:00:19.501000	-0.056	195	22.4984	-22.0644	22.5746	-22.1406	-0.012392		00:00:19.489000	0.038	195	25.6744	-23.7354	25.9701	-24.0311	0.032141		00:00:19.491000	0.15	195	18.0497	-19.9138	18.1466	-20.0107	0.016583		00:00:19.486000	0.038	195	19.6542	-13.4184	19.7377	-13.5019	0.004823			00:00:19.503000	-0.001	195	19.6474	-15.3708	19.6871	-15.4105	0.001988		00:00:19.504000	-0.047	195	15.6773
00:00:19.596000	-0.052	196	22.5893	-22.3122	22.6647	-22.3877	-0.012528		00:00:19.615000	0.038	196	25.7532	-23.9767	26.0474	-24.2709	0.03175		00:00:19.617000	0.151	196	18.0553	-20.1026	18.1536	-20.2009	0.016876		00:00:19.582000	0.038	196	19.8354	-13.8434	19.949	-13.9569	0.007843			00:00:19.598000	0.007	196	19.5932	-15.4702	19.624	-15.501	0.001767		00:00:19.598000	-0.047	196	15.9273
00:00:19.690000	-0.052	197	22.715	-22.5066	22.7906	-22.5822	-0.012301		00:00:19.709000	0.039	197	25.9	-24.1635	26.2043	-24.4677	0.032585		00:00:19.711000	0.151	197	18.0554	-20.4105	18.158	-20.513	0.016805		00:00:19.676000	0.038	197	19.6762	-14.0786	19.8385	-14.2409	0.009553			00:00:19.692000	0.007	197	19.6958	-15.6463	19.7311	-15.6817	0.002066		00:00:19.691000	-0.047	197	15.2585
00:00:19.800000	-0.052	198	22.8417	-22.6713	22.9175	-22.7471	-0.012519		00:00:19.804000	0.039	198	26.187	-24.3992	26.5007	-24.713	0.032634		00:00:19.805000	0.151	198	18.3742	-20.5445	18.4856	-20.656	0.018033		00:00:19.787000	0.038	198	19.735	-14.1579	19.8329	-14.2558	0.005281			00:00:19.802000	0.007	198	19.7226	-15.715	19.7549	-15.7473	0.002192		00:00:19.802000	-0.047	198	16.2184
00:00:19.895000	-0.052	199	22.9192	-22.8456	22.9941	-22.9205	-0.012511		00:00:19.898000	0.039	199	26.1394	-24.4973	26.4426	-24.8006	0.03247		00:00:19.900000	0.151	199	18.3801	-20.7467	18.4881	-20.8547	0.018		00:00:19.881000	0.04	199	20.5664	-14.464	20.6357	-14.5332	0.005184			00:00:19.897000	0.007	199	19.8594	-15.8792	19.8899	-15.9098	0.001789		00:00:19.897000	-0.047	199	15.8584
00:00:20.005000	-0.051	200	22.9919	-23.0113	23.0672	-23.0866	-0.012368		00:00:20.008000	0.039	200	26.1147	-24.7224	26.4761	-25.0838	0.034524		00:00:20.010000	0.152	200	18.3665	-20.9	18.5209	-21.0544	0.02306		00:00:19.975000	0.04	200	20.1297	-14.6348	20.2166	-14.7217	0.0068			00:00:19.991000	0.011	200	19.8877	-15.9944	19.9216	-16.0283	0.001567		00:00:20.007000	-0.047	200	16.1853
00:00:20.100000	-0.051	201	23.1235	-23.2057	23.1979	-23.28	-0.012391		00:00:20.103000	0.045	201	26.3833	-24.9852	26.6862	-25.288	0.032453		00:00:20.106000	0.152	201	18.451	-21.1173	18.556	-21.2223	0.017662		00:00:20.069000	0.04	201	20.38	-14.556	20.4571	-14.6331	0.00429			00:00:20.101000	0.011	201	19.9507	-16.0912	19.9831	-16.1236	0.001675		00:00:20.101000	-0.047	201	15.9921
00:00:20.211000	-0.051	202	23.2662	-23.3962	23.339	-23.469	-0.012268		00:00:20.198000	0.045	202	26.4553	-25.2933	26.9089	-25.7469	0.043369		00:00:20.200000	0.152	202	18.6488	-21.3124	18.7625	-21.4261	0.018788		00:00:20.180000	0.04	202	20.3813	-14.9117	20.4999	-15.0303	0.005902			00:00:20.211000	0.011	202	20.0134	-16.1572	20.047	-16.1908	0.001851		00:00:20.211000	-0.048	202	16.1569
00:00:20.305000	-0.051	203	23.3363	-23.6053	23.4104	-23.6794	-0.012506		00:00:20.292000	0.045	203	26.674	-25.328	26.9761	-25.6301	0.033073		00:00:20.294000	0.152	203	18.7477	-21.5396	18.9299	-21.7218	0.025388		00:00:20.290000	0.044	203	20.9154	-15.0846	20.9921	-15.1613	0.004208			00:00:20.306000	0.011	203	20.0925	-16.3184	20.1202	-16.346	0.001188		00:00:20.306000	-0.048	203	17.1876
00:00:20.400000	-0.051	204	23.4803	-23.7544	23.5545	-23.8285	-0.012497		00:00:20.402000	0.045	204	27.1032	-25.3845	27.5383	-25.8196	0.038058		00:00:20.404000	0.153	204	18.9894	-21.8213	19.1	-21.9319	0.018819		00:00:20.385000	0.044	204	20.9201	-15.4864	21.0269	-15.5932	0.008			00:00:20.400000	0.001	204	20.1644	-16.3645	20.1957	-16.3958	0.002013		00:00:20.400000	-0.048	204	16.3559
00:00:20.495000	-0.051	205	23.547	-23.9125	23.6201	-23.9857	-0.012251		00:00:20.497000	0.047	205	26.8796	-25.791	27.1874	-26.0987	0.033047		00:00:20.499000	0.153	205	19.1815	-22.1015	19.2881	-22.2081	0.018399		00:00:20.480000	0.044	205	20.1517	-15.6322	20.3197	-15.8002	0.011139			00:00:20.494000	0.001	205	20.2048	-16.5121	20.2445	-16.5518	0.002031		00:00:20.494000	-0.048	205	16.8441
00:00:20.605000	-0.051	206	23.6962	-24.1248	23.7689	-24.1975	-0.011921		00:00:20.606000	0.047	206	26.9899	-26.0292	27.2986	-26.3379	0.032729		00:00:20.594000	0.153	206	19.2194	-21.996	19.3299	-22.1065	0.019148		00:00:20.590000	0.044	206	20.6565	-15.9674	20.7949	-16.1059	0.009368			00:00:20.604000	0.001	206	20.2693	-16.6122	20.301	-16.6439	0.001501		00:00:20.605000	-0.048	206	17.2481
00:00:20.699000	-0.051	207	23.7525	-24.3088	23.8245	-24.3808	-0.012138		00:00:20.700000	0.047	207	26.9339	-25.9666	27.3618	-26.3945	0.036433		00:00:20.703000	0.153	207	18.9316	-22.1831	19.2879	-22.5394	0.037028		00:00:20.685000	0.045	207	20.604	-15.8154	20.6849	-15.8962	0.005518			00:00:20.698000	0.001	207	20.4201	-16.7527	20.4498	-16.7825	0.001841		00:00:20.699000	-0.048	207	17.0765
00:00:20.793000	-0.052	208	23.9628	-24.3976	24.0373	-24.4722	-0.01228		00:00:20.810000	0.047	208	27.2374	-26.3338	27.5517	-26.6481	0.033813		00:00:20.813000	0.159	208	19.3066	-22.6579	19.4197	-22.771	0.019314		00:00:20.780000	0.045	208	20.9556	-16.283	21.0461	-16.3735	0.006636			00:00:20.793000	0.002	208	20.3915	-16.8251	20.4186	-16.8522	0.001932		00:00:20.793000	-0.048	208	17.3022
00:00:20.898000	-0.052	209	23.9774	-24.6804	24.0503	-24.7533	-0.011978		00:00:20.905000	0.049	209	27.1725	-26.4731	27.5765	-26.877	0.036033		00:00:20.907000	0.159	209	19.3305	-22.6954	19.4523	-22.8172	0.019651		00:00:20.875000	0.045	209	21.0361	-16.3188	21.1518	-16.4345	0.008275			00:00:20.888000	0.002	209	20.5075	-16.9733	20.5376	-17.0035	0.001823		00:00:20.887000	-0.048	209	17.2189
00:00:20.999000	-0.052	210	24.1447	-24.8444	24.217	-24.9167	-0.012162		00:00:21	0.049	210	27.3118	-26.6165	27.7094	-27.0141	0.036709		00:00:21.002000	0.159	210	19.5722	-22.842	19.6887	-22.9585	0.020252		00:00:20.984000	0.045	210	21.1923	-16.9697	21.3197	-17.0971	0.009079			00:00:21.013000	0.002	210	20.4058	-17.0844	20.4367	-17.1154	0.001572		00:00:21.013000	-0.048	210	17.4373
00:00:21.109000	-0.052	211	24.1875	-25.006	24.2588	-25.0773	-0.011537		00:00:21.094000	0.049	211	27.4706	-26.5913	28.1699	-27.2907	0.054755		00:00:21.096000	0.159	211	19.6444	-22.9926	19.7724	-23.1205	0.020104		00:00:21.078000	0.046	211	21.5457	-16.574	21.6484	-16.6767	0.006306			00:00:21.107000	0.002	211	20.6294	-17.1574	20.6579	-17.1859	0.001715		00:00:21.107000	-0.048	211	16.6991
00:00:21.205000	-0.05	212	24.3198	-25.1788	24.3917	-25.2507	-0.011992		00:00:21.203000	0.049	212	27.763	-27.0994	28.1042	-27.4406	0.034972		00:00:21.206000	0.163	212	19.8106	-23.274	19.9301	-23.3934	0.020114		00:00:21.172000	0.046	212	21.2229	-17.0699	21.3042	-17.1512	0.005499			00:00:21.202000	0.006	212	20.6943	-17.2785	20.7202	-17.3044	0.001166		00:00:21.201000	-0.048	212	17.372
00:00:21.298000	-0.05	213	24.4141	-25.4416	24.4858	-25.5132	-0.012039		00:00:21.298000	0.051	213	27.9693	-27.3648	28.2915	-27.6869	0.03426		00:00:21.301000	0.163	213	20.1552	-23.3919	20.2721	-23.5087	0.020727		00:00:21.282000	0.046	213	21.6071	-17.5505	21.6989	-17.6423	0.000907			00:00:21.297000	0.006	213	20.7805	-17.3931	20.8088	-17.4214	0.001514		00:00:21.295000	-0.048	213	17.1741
00:00:21.408000	-0.05	214	24.5845	-25.5549	24.656	-25.6263	-0.012098		00:00:21.393000	0.051	214	27.7407	-27.1808	28.6301	-28.0702	0.045785		00:00:21.396000	0.163	214	19.9397	-23.4871	20.0881	-23.6354	0.021727		00:00:21.393000	0.046	214	21.7043	-17.9859	21.9185	-18.2001	0.008006			00:00:21.407000	0.006	214	20.8045	-17.5022	20.8306	-17.5284	0.001628		00:00:21.406000	-0.049	214	16.6432
00:00:21.503000	-0.05	215	24.6279	-25.7107	24.7002	-25.7831	-0.01155		00:00:21.503000	0.051	215	27.9796	-27.5246	28.3485	-27.8936	0.03691		00:00:21.506000	0.163	215	20.1193	-23.8928	20.2502	-24.0237	0.021308		00:00:21.487000	0.047	215	21.9423	-18.1037	22.0019	-18.1633	0.002278			00:00:21.502000	0.006	215	20.8932	-17.6785	20.9213	-17.7065	0.001554		00:00:21.500000	-0.049	215	18.3456
00:00:21.598000	-0.048	216	24.7575	-25.9317	24.8297	-26.0039	-0.012203		00:00:21.612000	0.051	216	28.3279	-27.9442	28.6383	-28.2546	0.03493		00:00:21.616000	0.164	216	20.1908	-23.9451	20.3208	-24.0752	0.021708		00:00:21.581000	0.047	216	22.2311	-18.033	22.3169	-18.1189	0.002581			00:00:21.596000	0.007	216	20.9762	-17.7563	21.0051	-17.7851	0.000701		00:00:21.594000	-0.049	216	17.7485
00:00:21.691000	-0.048	217	24.8575	-26.0756	24.9305	-26.1486	-0.011755		00:00:21.707000	0.053	217	28.222	-27.95	28.5649	-28.293	0.035593		00:00:21.710000	0.164	217	20.2413	-24.2445	20.3687	-24.3718	0.021184		00:00:21.676000	0.047	217	21.8518	-18.2342	22.0173	-18.3998	0.006419			00:00:21.691000	0.007	217	21.0049	-17.9553	21.0302	-17.9805	0.001734		00:00:21.689000	-0.049	217	18.0248
00:00:21.811000	-0.048	218	24.9142	-26.1878	24.9855	-26.2591	-0.012111		00:00:21.801000	0.053	218	28.323	-28.3316	28.6532	-28.6618	0.035508		00:00:21.805000	0.164	218	20.4448	-24.3333	20.5736	-24.462	0.021621		00:00:21.786000	0.047	218	22.4064	-18.6282	22.521	-18.7428	0.002225			00:00:21.802000	0.007	218	21.0807	-17.985	21.1063	-18.0106	0.001219		00:00:21.814000	-0.05	218	17.1031
00:00:21.906000	-0.048	219	25.0684	-26.4435	25.138	-26.5131	-0.012215		00:00:21.896000	0.053	219	28.5598	-28.5528	28.9365	-28.9295	0.038608		00:00:21.900000	0.164	219	20.6988	-24.5994	20.8344	-24.735	0.022601		00:00:21.880000	0.049	219	22.4076	-18.4853	22.5655	-18.6432	0.003552			00:00:21.896000	0.007	219	21.1948	-18.1414	21.2183	-18.1649	0.001141		00:00:21.909000	-0.05	219	18.3
00:00:22	-0.045	220	25.2539	-26.5018	25.3252	-26.5732	-0.01232		00:00:22.006000	0.053	220	28.9473	-28.8057	29.2743	-29.1327	0.036075		00:00:21.994000	0.165	220	20.6359	-24.8005	20.7716	-24.9363	0.02267		00:00:21.983000	0.049	220	22.359	-18.8518	22.4525	-18.9453	0.00056			00:00:22.006000	0.013	220	21.28	-18.2651	21.3041	-18.2892	0.001048		00:00:22.003000	-0.05	220	19.095
00:00:22.096000	-0.045	221	25.247	-26.6809	25.3205	-26.7544	-0.012549		00:00:22.100000	0.055	221	28.901	-28.9369	29.2318	-29.2676	0.036334		00:00:22.104000	0.165	221	20.6209	-25.0551	20.7506	-25.1849	0.021868		00:00:22.083000	0.049	221	22.3437	-19.3647	22.4417	-19.4626	0.00272			00:00:22.100000	0.013	221	21.2728	-18.3867	21.3009	-18.4148	0.000939		00:00:22.098000	-0.05	221	18.6155
00:00:22.214000	-0.045	222	25.4216	-26.9657	25.4933	-27.0374	-0.011763		00:00:22.194000	0.055	222	28.9988	-29.1075	29.3113	-29.42	0.035791		00:00:22.199000	0.165	222	20.7731	-25.184	20.9009	-25.3118	0.022158		00:00:22.188000	0.049	222	22.7217	-19.5936	22.7955	-19.6674	0.002571			00:00:22.212000	0.013	222	21.4039	-18.5388	21.4312	-18.5661	0.00071		00:00:22.208000	-0.05	222	18.0377
00:00:22.300000	-0.045	223	25.5746	-27.0492	25.645	-27.1196	-0.012304		00:00:22.305000	0.055	223	28.7288	-28.955	29.4447	-29.6708	0.044398		00:00:22.292000	0.165	223	20.954	-25.3458	21.0949	-25.4867	0.022786		00:00:22.283000	0.052	223	23.0283	-19.7639	23.2371	-19.9727	0.001794			00:00:22.307000	0.013	223	21.4018	-18.5877	21.4264	-18.6123	0.001392		00:00:22.303000	-0.05	223	18.0194
00:00:22.394000	-0.041	224	25.5982	-27.2253	25.6687	-27.2958	-0.011986		00:00:22.414000	0.055	224	29.0971	-29.3972	29.5638	-29.8639	0.041063		00:00:22.387000	0.168	224	21.1372	-25.6101	21.2582	-25.7312	0.021978		00:00:22.378000	0.052	224	22.6437	-19.6628	22.7293	-19.7484	0.00354			00:00:22.402000	0.017	224	21.5345	-18.8148	21.5699	-18.8502	0.00102		00:00:22.398000	-0.05	224	18.8502
00:00:22.489000	-0.041	225	25.6795	-27.4199	25.7483	-27.4887	-0.011854		00:00:22.509000	0.056	225	29.2982	-29.6567	29.629	-29.9875	0.036534		00:00:22.512000	0.168	225	21.2124	-25.6105	21.3633	-25.7614	0.024138		00:00:22.473000	0.052	225	24.0733	-20.1668	24.1803	-20.2739	-0.003071			00:00:22.497000	0.017	225	21.5576	-18.8905	21.5822	-18.9151	0.000819		00:00:22.492000	-0.05	225	18.6557
00:00:22.583000	-0.041	226	25.7816	-27.5328	25.8533	-27.6045	-0.012249		00:00:22.603000	0.056	226	29.2158	-29.6598	29.7167	-30.1607	0.041515		00:00:22.607000	0.168	226	21.0479	-25.8123	21.2169	-25.9813	0.025768		00:00:22.585000	0.052	226	23.2366	-20.6162	23.3326	-20.7122	0.00444			00:00:22.608000	0.017	226	21.6392	-19.0235	21.6685	-19.0528	0.000441		00:00:22.602000	-0.049	226	18.7523
00:00:22.710000	-0.041	227	25.8871	-27.7168	25.9584	-27.7881	-0.012169		00:00:22.697000	0.056	227	29.3095	-30.2343	29.9619	-30.8868	0.056309		00:00:22.702000	0.168	227	21.1936	-25.8813	21.4298	-26.1174	0.031765		00:00:22.677000	0.053	227	23.0034	-20.601	23.068	-20.6656	0.003336			00:00:22.703000	0.017	227	21.7737	-19.1365	21.819	-19.1818	0.00981		00:00:22.698000	-0.049	227	18.4818
00:00:22.804000	-0.039	228	26.3042	-27.6307	26.3871	-27.7136	-0.013158		00:00:22.807000	0.056	228	29.7418	-30.1737	30.0788	-30.5106	0.037699		00:00:22.796000	0.172	228	21.5527	-26.2122	21.7047	-26.3641	0.024608		00:00:22.787000	0.053	228	23.2481	-20.7506	23.3989	-20.9013	0.008014			00:00:22.797000	0.022	228	21.7908	-19.3112	21.8282	-19.3485	0.001651		00:00:22.807000	-0.049	228	19.3809
00:00:22.898000	-0.039	229	26.0737	-28.1385	26.1441	-28.2089	-0.012553		00:00:22.902000	0.057	229	29.7976	-30.3618	30.1267	-30.6909	0.037103		00:00:22.907000	0.172	229	21.5054	-26.414	21.6548	-26.5633	0.02405		00:00:22.881000	0.053	229	23.148	-21.0865	23.4428	-21.3813	-0.00506			00:00:22.891000	0.022	229	21.8497	-19.4291	21.8781	-19.4576	0.000978		00:00:22.901000	-0.049	229	18.9982
00:00:22.993000	-0.039	230	26.0704	-28.421	26.1408	-28.4914	-0.012697		00:00:23.002000	0.057	230	30.1288	-30.5918	30.445	-30.908	0.036269		00:00:23.001000	0.172	230	21.5017	-26.5358	21.6524	-26.6865	0.024616		00:00:22.991000	0.053	230	23.4739	-20.7158	23.5525	-20.7943	-0.000142			00:00:23.002000	0.022	230	21.9315	-19.5933	21.9553	-19.6171	0.000835		00:00:23.012000	-0.048	230	19.0394
00:00:23.103000	-0.039	231	26.1901	-28.5983	26.2596	-28.6678	-0.012557		00:00:23.090000	0.057	231	29.8932	-30.2844	30.9976	-31.3889	0.077853		00:00:23.095000	0.172	231	21.665	-26.6783	21.8098	-26.8232	0.024463		00:00:23.085000	0.053	231	23.503	-21.0047	23.5545	-21.0563	0.0007			00:00:23.097000	0.022	231	21.9401	-19.7119	21.9655	-19.7372	0.000671		00:00:23.106000	-0.048	231	19.4102
00:00:23.197000	-0.038	232	26.2604	-28.7919	26.3301	-28.8615	-0.012609		00:00:23.216000	0.057	232	30.3489	-30.985	30.6906	-31.3267	0.038595		00:00:23.190000	0.174	232	21.8398	-26.9004	21.9767	-27.0374	0.02412		00:00:23.179000	0.053	232	23.9731	-21.5303	24.0593	-21.6164	0.002913			00:00:23.192000	0.02	232	22.055	-19.8167	22.0803	-19.842	0.001006		00:00:23.200000	-0.048	232	19.1441
00:00:23.292000	-0.038	233	26.3498	-28.9563	26.419	-29.0256	-0.012811		00:00:23.311000	0.057	233	30.4059	-31.0498	30.7988	-31.4427	0.039655		00:00:23.300000	0.174	233	21.9759	-27.0345	22.1385	-27.197	0.026036		00:00:23.273000	0.053	233	23.6473	-21.9812	23.8059	-22.1399	0.004035			00:00:23.303000	0.02	233	22.1523	-19.9585	22.1828	-19.989	0.001223		00:00:23.295000	-0.048	233	19.1672
00:00:23.387000	-0.038	234	26.4559	-29.1467	26.5248	-29.2155	-0.01266		00:00:23.405000	0.057	234	30.6103	-31.3182	30.9388	-31.6467	0.037167		00:00:23.395000	0.174	234	22.1347	-27.209	22.3069	-27.3812	0.026935		00:00:23.383000	0.053	234	23.879	-21.9036	23.9607	-21.9853	0.003658			00:00:23.413000	0.02	234	22.2078	-20.0631	22.2314	-20.0867	0.000517		00:00:23.415000	-0.047	234	19.3547
00:00:23.497000	-0.038	235	26.5651	-29.2982	26.6347	-29.3679	-0.012559		00:00:23.499000	0.057	235	30.7829	-31.5452	31.1068	-31.8692	0.037367		00:00:23.505000	0.174	235	21.9729	-27.3616	22.139	-27.5277	0.026404		00:00:23.493000	0.054	235	24.1389	-22.4285	24.1996	-22.4892	0.00095			00:00:23.509000	0.02	235	22.3656	-20.2243	22.4017	-20.2604	0.001164		00:00:23.509000	-0.047	235	19.2078
00:00:23.592000	-0.036	236	26.6636	-29.4762	26.7329	-29.5454	-0.012569		00:00:23.616000	0.057	236	30.8155	-31.6998	31.1404	-32.0248	0.037071		00:00:23.599000	0.176	236	22.3072	-27.7196	22.4581	-27.8705	0.025814		00:00:23.588000	0.054	236	24.3358	-22.2681	24.4128	-22.3451	-0.00199			00:00:23.603000	0	236	22.3649	-20.3356	22.3905	-20.3612	0.000832		00:00:23.603000	-0.047	236	19.5091
00:00:23.702000	-0.036	237	26.792	-29.6421	26.8619	-29.712	-0.012579		00:00:23.704000	0.058	237	30.885	-31.8866	31.331	-32.3327	0.040867		00:00:23.710000	0.176	237	22.3789	-27.7835	22.5377	-27.9423	0.026684		00:00:23.684000	0.054	237	24.7717	-22.8527	24.825	-22.906	0.001858			00:00:23.697000	0	237	22.4877	-20.4791	22.5139	-20.5054	0.000423		00:00:23.698000	-0.047	237	19.8997
00:00:23.797000	-0.036	238	26.8158	-29.7984	26.8855	-29.8682	-0.012733		00:00:23.799000	0.058	238	31.0589	-32.0532	31.3851	-32.3794	0.037766		00:00:23.804000	0.176	238	22.3914	-27.9974	22.5455	-28.1515	0.025281		00:00:23.793000	0.054	238	24.7929	-22.8774	24.8715	-22.956	0.00071			00:00:23.807000	0	238	22.4783	-20.6397	22.502	-20.6633	0.000817		00:00:23.808000	-0.047	238	20.0872
00:00:23.908000	-0.036	239	26.9296	-29.9701	26.9998	-30.0404	-0.012629		00:00:23.892000	0.058	239	31.2262	-32.3038	31.5425	-32.6201	0.037351		00:00:23.899000	0.176	239	22.6518	-28.0533	22.8193	-28.2207	0.027236		00:00:23.888000	0.056	239	24.8641	-23.1586	24.9203	-23.2149	0.00114			00:00:23.902000	0	239	22.538	-20.7371	22.5653	-20.7644	-7.6e-05		00:00:23.902000	-0.047	239	19.0691
00:00:24.002000	-0.033	240	26.9938	-30.1145	27.0678	-30.1884	-0.012554		00:00:24.002000	0.058	240	31.3431	-32.4387	31.6666	-32.7622	0.03733		00:00:23.993000	0.179	240	22.8149	-28.4076	22.9744	-28.5671	0.027109		00:00:23.983000	0.056	240	24.7822	-23.0469	24.8444	-23.1091	0.002579			00:00:23.996000	0.003	240	22.6063	-20.8587	22.6356	-20.8879	5.4e-05		00:00:23.998000	-0.047	240	20.2636
00:00:24.096000	-0.033	241	27.1238	-30.3117	27.1936	-30.3815	-0.012541		00:00:24.113000	0.063	241	31.4779	-32.5585	31.8466	-32.9272	0.036134		00:00:24.103000	0.179	241	22.7096	-28.4143	22.8674	-28.5721	0.027073		00:00:24.077000	0.056	241	24.9397	-23.8023	25.0051	-23.8677	-0.000318			00:00:24.090000	0.003	241	22.6557	-20.9889	22.6834	-21.0167	0.000384		00:00:24.092000	-0.047	241	19.5143
00:00:24.191000	-0.033	242	27.2212	-30.4567	27.2923	-30.5278	-0.012569		00:00:24.207000	0.063	242	31.5777	-32.7561	31.9013	-33.0797	0.037962		00:00:24.198000	0.179	242	22.8222	-28.6117	22.9935	-28.783	0.027965		00:00:24.187000	0.056	242	24.7612	-23.6971	24.8922	-23.8281	0.009224			00:00:24.202000	0.003	242	22.8129	-21.0696	22.8426	-21.0993	0.000149		00:00:24.202000	-0.047	242	19.8619
00:00:24.309000	-0.033	243	27.3063	-30.6524	27.3781	-30.7242	-0.012705		00:00:24.301000	0.063	243	31.5986	-33.0139	31.9498	-33.3651	0.039072		00:00:24.292000	0.179	243	22.9617	-28.9006	23.1436	-29.0825	0.029335		00:00:24.281000	0.057	243	25.3826	-24.2058	25.4887	-24.3119	0.005381			00:00:24.297000	0.003	243	22.875	-21.2275	22.9021	-21.2546	0.000137		00:00:24.312000	-0.047	243	20.1581
00:00:24.397000	-0.03	244	27.3745	-30.7959	27.4393	-30.8607	-0.010567		00:00:24.411000	0.063	244	31.7169	-33.1212	32.0445	-33.4489	0.038263		00:00:24.402000	0.181	244	22.8243	-28.9665	22.9905	-29.1327	0.027267		00:00:24.376000	0.057	244	25.0819	-24.294	25.156	-24.3681	0.000539			00:00:24.407000	0.022	244	22.9961	-21.3697	23.0315	-21.4052	-0.000173		00:00:24.406000	-0.047	244	20.5956
00:00:24.491000	-0.03	245	27.492	-30.9928	27.5623	-31.0631	-0.012271		00:00:24.506000	0.066	245	31.8351	-33.387	32.17	-33.7219	0.038439		00:00:24.512000	0.181	245	23.1573	-28.9867	23.3402	-29.1695	0.027675		00:00:24.470000	0.057	245	25.3326	-24.2733	25.3857	-24.3263	0.001238			00:00:24.502000	0.022	245	22.9504	-21.476	22.9826	-21.5082	7.4e-05		00:00:24.502000	-0.047	245	21.4275
00:00:24.586000	-0.03	246	27.5961	-31.1331	27.6651	-31.2021	-0.012766		00:00:24.601000	0.066	246	31.84	-33.3676	32.1996	-33.7272	0.038716		00:00:24.608000	0.181	246	23.2351	-29.4005	23.4233	-29.5888	0.029766		00:00:24.596000	0.057	246	25.3268	-24.7491	25.3962	-24.8185	0.003081			00:00:24.612000	0.022	246	23.0303	-21.5711	23.0577	-21.5986	-0.000133		00:00:24.611000	-0.048	246	20.2349
00:00:24.696000	-0.03	247	27.6923	-31.3037	27.7607	-31.3721	-0.012291		00:00:24.695000	0.066	247	32.2062	-33.6631	32.5354	-33.9923	0.038259		00:00:24.702000	0.181	247	23.1846	-29.5812	23.3519	-29.7485	0.028251		00:00:24.690000	0.059	247	25.5117	-25.0824	25.5853	-25.156	0.006218			00:00:24.706000	0.022	247	23.1269	-21.7606	23.1527	-21.7864	4.8e-05		00:00:24.705000	-0.048	247	20.8218
00:00:24.806000	-0.027	248	27.7803	-31.4651	27.8495	-31.5343	-0.01238		00:00:24.807000	0.066	248	32.2803	-33.8531	32.6098	-34.1826	0.038032		00:00:24.801000	0.182	248	23.34	-29.5501	23.5177	-29.7278	0.029339		00:00:24.785000	0.059	248	25.2622	-25.001	25.3719	-25.1107	0.005852			00:00:24.801000	0.039	248	23.1716	-21.8564	23.1989	-21.8837	-0.000374		00:00:24.799000	-0.048	248	20.5329
00:00:24.901000	-0.027	249	27.9058	-31.5865	27.9756	-31.6563	-0.012361		00:00:24.901000	0.068	249	32.6014	-33.9806	32.9295	-34.3087	0.03781		00:00:24.906000	0.182	249	23.3035	-29.936	23.4879	-30.1204	0.02944		00:00:24.880000	0.059	249	25.4552	-25.2543	25.5802	-25.3793	0.00111			00:00:24.895000	0.039	249	23.2816	-22.083	23.319	-22.1203	0.007477		00:00:24.894000	-0.048	249	21.1039
00:00:24.995000	-0.027	250	28.0088	-31.7362	28.0791	-31.8065	-0.012491		00:00:24.996000	0.068	250	32.4571	-34.2149	32.7871	-34.5449	0.03843		00:00:25.001000	0.182	250	23.6125	-29.9488	23.8005	-30.1368	0.029872		00:00:24.993000	0.059	250	26.5073	-25.4915	26.6813	-25.6655	0.019893			00:00:25.005000	0.039	250	23.3278	-22.143	23.3577	-22.1729	0.001131		00:00:24.988000	-0.048	250	20.9597
00:00:25.105000	-0.027	251	28.09	-31.9392	28.1595	-32.0087	-0.01244		00:00:25.091000	0.068	251	32.6655	-33.9895	33.0404	-34.3644	0.04074		00:00:25.096000	0.182	251	23.5025	-29.9209	23.8919	-30.3103	0.044742		00:00:25.089000	0.062	251	26.224	-25.6886	26.2992	-25.7638	-0.003279			00:00:25.100000	0.039	251	23.3814	-22.3749	23.4092	-22.4027	0.000373		00:00:25.114000	-0.048	251	20.9031
00:00:25.200000	-0.024	252	28.2036	-32.1228	28.2538	-32.173	-0.005681		00:00:25.217000	0.068	252	32.754	-34.5726	33.0884	-34.907	0.038966		00:00:25.190000	0.18	252	23.9185	-30.3099	24.119	-30.5104	0.031607		00:00:25.181000	0.062	252	25.8595	-25.8616	25.9473	-25.9494	0.004283			00:00:25.195000	0.052	252	23.443	-22.4684	23.472	-22.4975	0.000469		00:00:25.208000	-0.048	252	21.2171
00:00:25.294000	-0.024	253	28.2943	-32.247	28.3644	-32.317	-0.012424		00:00:25.312000	0.07	253	32.7864	-34.7723	33.1275	-35.1134	0.038165		00:00:25.302000	0.18	253	23.8138	-30.4606	24.0222	-30.6691	0.031726		00:00:25.275000	0.062	253	26.26	-25.7974	26.3519	-25.8892	0.003079			00:00:25.289000	0.052	253	23.5792	-22.6339	23.6172	-22.6719	-0.000381		00:00:25.303000	-0.048	253	21.6228
00:00:25.389000	-0.024	254	28.3785	-32.405	28.4476	-32.4741	-0.012228		00:00:25.406000	0.07	254	32.9757	-34.848	33.3155	-35.1879	0.040111		00:00:25.396000	0.18	254	23.9558	-30.6207	24.163	-30.8278	0.03172		00:00:25.386000	0.062	254	26.1798	-26.4314	26.3031	-26.5547	0.001248			00:00:25.415000	0.052	254	23.607	-22.686	23.6313	-22.7103	0.000473		00:00:25.396000	-0.048	254	21.7252
00:00:25.501000	-0.024	255	28.4218	-32.5776	28.4922	-32.648	-0.011735		00:00:25.500000	0.07	255	33.1271	-35.0614	33.4588	-35.393	0.039635		00:00:25.506000	0.18	255	24.0445	-30.7693	24.2464	-30.9712	0.031442		00:00:25.480000	0.064	255	26.4719	-26.2565	26.5867	-26.3714	0.006537			00:00:25.510000	0.052	255	23.6561	-22.846	23.6836	-22.8736	0.000777		00:00:25.507000	-0.048	255	21.7449
00:00:25.595000	-0.022	256	28.5292	-32.7385	28.5978	-32.8071	-0.011957		00:00:25.611000	0.07	256	33.3223	-35.2438	33.6546	-35.5761	0.039412		00:00:25.600000	0.179	256	24.2226	-31.0845	24.4377	-31.2996	0.032693		00:00:25.575000	0.064	256	26.7813	-27.1045	26.898	-27.2212	0.006085			00:00:25.604000	0.056	256	23.7034	-22.9796	23.7288	-23.0049	0.000844		00:00:25.601000	-0.048	256	22.087
00:00:25.690000	-0.022	257	28.625	-32.878	28.6938	-32.9467	-0.012268		00:00:25.705000	0.072	257	33.3003	-35.4149	33.6346	-35.7492	0.039138		00:00:25.710000	0.179	257	24.376	-31.2329	24.5954	-31.4523	0.033107		00:00:25.685000	0.064	257	26.7673	-26.8428	26.8659	-26.9415	0.005346			00:00:25.699000	0.056	257	23.8495	-23.133	23.8831	-23.1665	0.006068		00:00:25.696000	-0.048	257	21.6808
00:00:25.785000	-0.022	258	28.7278	-33.0053	28.7979	-33.0754	-0.01223		00:00:25.804000	0.072	258	33.5437	-35.5424	33.9063	-35.9049	0.038154		00:00:25.804000	0.179	258	24.394	-31.2173	24.6051	-31.4285	0.032795		00:00:25.794000	0.064	258	26.6142	-27.0412	26.7028	-27.1298	0.002988			00:00:25.809000	0.056	258	23.8717	-23.147	23.9001	-23.1754	0.000899		00:00:25.790000	-0.048	258	21.5361
00:00:25.911000	-0.022	259	28.821	-33.1845	28.8904	-33.2539	-0.012241		00:00:25.891000	0.072	259	33.4003	-35.7605	33.7638	-36.124	0.040056		00:00:25.899000	0.179	259	24.4706	-31.4876	24.6859	-31.7029	0.033318		00:00:25.889000	0.064	259	27.1984	-27.0756	27.2926	-27.1699	0.003895			00:00:25.904000	0.056	259	24.0046	-23.3907	24.0306	-23.4166	0.000446		00:00:25.900000	-0.048	259	22.3358
00:00:26.005000	-0.019	260	28.896	-33.3091	28.9649	-33.3779	-0.012198		00:00:26.017000	0.072	260	33.6581	-35.9215	33.9907	-36.2541	0.039267		00:00:25.993000	0.181	260	24.8109	-31.5234	25.033	-31.7455	0.033958		00:00:25.983000	0.064	260	27.2397	-27.6027	27.3579	-27.7209	0.008013			00:00:25.999000	0.068	260	23.9418	-23.5106	23.9715	-23.5404	0.001154		00:00:25.995000	-0.048	260	22.0216
00:00:26.099000	-0.019	261	28.9733	-33.5475	29.0415	-33.6157	-0.012394		00:00:26.111000	0.072	261	33.751	-36.0599	34.1029	-36.4118	0.040713		00:00:26.103000	0.181	261	24.6358	-31.7362	24.8477	-31.9481	0.032388		00:00:26.077000	0.064	261	27.1176	-27.5513	27.2111	-27.6447	-0.001184			00:00:26.093000	0.068	261	24.0625	-23.5685	24.0954	-23.6014	0.001416		00:00:26.105000	-0.048	261	21.7623
00:00:26.193000	-0.019	262	29.1067	-33.6281	29.1753	-33.6966	-0.012789		00:00:26.205000	0.072	262	33.9754	-36.2199	34.3792	-36.6237	0.043912		00:00:26.197000	0.181	262	24.998	-31.9009	25.2241	-32.127	0.033956		00:00:26.187000	0.064	262	27.1582	-28.118	27.2452	-28.2051	0.002946			00:00:26.203000	0.068	262	24.1299	-23.7178	24.1595	-23.7473	0.001363		00:00:26.200000	-0.048	262	22.6043
00:00:26.304000	-0.019	263	29.0856	-33.8345	29.1554	-33.9044	-0.012995		00:00:26.299000	0.072	263	33.9918	-36.4408	34.3271	-36.776	0.039922		00:00:26.307000	0.181	263	24.6272	-32.216	24.8421	-32.4309	0.033398		00:00:26.282000	0.066	263	26.9218	-28.1148	27.0937	-28.2867	0.001561			00:00:26.313000	0.068	263	24.2152	-23.8797	24.2412	-23.9058	0.000971		00:00:26.310000	-0.048	263	22.6001
00:00:26.398000	-0.016	264	29.148	-33.9934	29.2191	-34.0644	-0.012495		00:00:26.410000	0.072	264	34.265	-36.5409	34.6071	-36.8829	0.040948		00:00:26.403000	0.182	264	24.9107	-32.2403	25.1511	-32.4806	0.035581		00:00:26.377000	0.066	264	27.1888	-28.0959	27.3826	-28.2897	-0.007995			00:00:26.408000	0.087	264	24.2216	-24.0132	24.2503	-24.0419	0.000722		00:00:26.404000	-0.048	264	22.9044
00:00:26.492000	-0.016	265	29.2894	-34.1227	29.3586	-34.192	-0.012578		00:00:26.503000	0.076	265	34.3164	-36.7865	34.6535	-37.1236	0.039762		00:00:26.514000	0.182	265	24.9577	-32.1163	25.4305	-32.5891	0.050956		00:00:26.487000	0.066	265	27.664	-28.4837	27.8608	-28.6805	-0.004824			00:00:26.502000	0.087	265	24.3554	-24.1294	24.3825	-24.1564	0.000763		00:00:26.498000	-0.048	265	22.7055
00:00:26.587000	-0.016	266	29.383	-34.259	29.454	-34.33	-0.012227		00:00:26.598000	0.076	266	34.4328	-36.8704	34.7922	-37.2299	0.041345		00:00:26.608000	0.182	266	25.1118	-32.539	25.357	-32.7842	0.035862		00:00:26.596000	0.066	266	27.3456	-28.7504	27.4598	-28.8645	0.001044			00:00:26.597000	0.087	266	24.3629	-24.2582	24.3964	-24.2917	0.000333		00:00:26.592000	-0.049	266	22.3729
00:00:26.698000	-0.016	267	29.3997	-34.4126	29.47	-34.4829	-0.012866		00:00:26.692000	0.076	267	34.4499	-36.9392	34.9058	-37.3951	0.045872		00:00:26.702000	0.182	267	25.2035	-32.6708	25.4474	-32.9147	0.03555		00:00:26.690000	0.066	267	27.6182	-29.068	27.7408	-29.1906	0.004249			00:00:26.706000	0.087	267	24.3847	-24.3836	24.4098	-24.4087	0.000318		00:00:26.702000	-0.049	267	22.7089
00:00:26.793000	-0.013	268	29.4638	-34.6355	29.5317	-34.7035	-0.012642		00:00:26.817000	0.076	268	34.6022	-37.2473	34.9384	-37.5835	0.041406		00:00:26.797000	0.184	268	25.4912	-32.9316	25.7335	-33.1739	0.035747		00:00:26.784000	0.066	268	27.7088	-28.9518	27.7876	-29.0305	0.000334			00:00:26.801000	0.089	268	24.4895	-24.4886	24.5206	-24.5197	7.6e-05		00:00:26.796000	-0.049	268	22.6235
00:00:26.903000	-0.013	269	29.5465	-34.7796	29.6166	-34.8496	-0.012446		00:00:26.912000	0.078	269	34.7189	-37.3643	35.0638	-37.7092	0.040426		00:00:26.906000	0.184	269	25.3478	-33.0652	25.582	-33.2994	0.03494		00:00:26.878000	0.066	269	27.7099	-29.3673	27.8389	-29.4963	0.002964			00:00:26.895000	0.089	269	24.6787	-24.6418	24.7011	-24.6642	0.001125		00:00:26.890000	-0.049	269	22.7392
00:00:26.998000	-0.013	270	29.5971	-34.9151	29.6687	-34.9867	-0.012126		00:00:27.006000	0.078	270	34.7944	-37.5707	35.1652	-37.9415	0.042296		00:00:27	0.184	270	25.6568	-33.2606	25.9156	-33.5194	0.037387		00:00:26.989000	0.066	270	27.1856	-29.4641	27.3548	-29.6332	0.006482			00:00:26.989000	0.089	270	24.6429	-24.7657	24.6672	-24.79	0.000106		00:00:27	-0.05	270	22.6996
00:00:27.108000	-0.013	271	29.6424	-35.0345	29.7142	-35.1062	-0.012745		00:00:27.100000	0.078	271	35.0768	-37.7516	35.4079	-38.0828	0.040778		00:00:27.095000	0.184	271	25.6528	-33.4184	25.8914	-33.657	0.035788		00:00:27.083000	0.067	271	28.1486	-29.8967	28.2547	-30.0029	-0.001886			00:00:27.099000	0.089	271	24.6216	-24.8225	24.6645	-24.8654	0.001142		00:00:27.111000	-0.05	271	22.7023
00:00:27.202000	-0.011	272	29.6935	-35.2784	29.7636	-35.3486	-0.012802		00:00:27.210000	0.078	272	35.2841	-37.7671	35.6929	-38.1759	0.045832		00:00:27.189000	0.185	272	25.7741	-33.5408	26.0257	-33.7924	0.037056		00:00:27.177000	0.067	272	28.1077	-30.5688	28.3112	-30.7723	0.006786			00:00:27.209000	0.108	272	24.7594	-25.0035	24.802	-25.0462	0.002037		00:00:27.205000	-0.05	272	22.9301
00:00:27.297000	-0.011	273	29.9379	-35.4139	30.0087	-35.4847	-0.012039		00:00:27.305000	0.08	273	35.1361	-37.586	36.0247	-38.4747	0.075121		00:00:27.315000	0.185	273	25.8956	-33.6231	26.1364	-33.8639	0.036353		00:00:27.272000	0.067	273	27.8801	-29.7299	28.0008	-29.8506	-0.000513			00:00:27.304000	0.108	273	24.866	-25.0274	24.91	-25.0714	0.001043		00:00:27.300000	-0.05	273	23.6484
00:00:27.392000	-0.011	274	29.9916	-35.5303	30.059	-35.5977	-0.012237		00:00:27.398000	0.08	274	35.4768	-38.2182	35.8213	-38.5626	0.041991		00:00:27.410000	0.185	274	26.1506	-33.9264	26.3815	-34.1574	0.035608		00:00:27.382000	0.067	274	28.2577	-30.2484	28.3456	-30.3364	0.003338			00:00:27.398000	0.108	274	24.9714	-25.1003	25.001	-25.1298	0.001622		00:00:27.394000	-0.052	274	23.1022
00:00:27.502000	-0.011	275	30.0612	-35.6412	30.1283	-35.7084	-0.012199		00:00:27.493000	0.08	275	35.5288	-38.3039	35.8763	-38.6514	0.042526		00:00:27.505000	0.185	275	26.0221	-34.0534	26.2838	-34.315	0.037756		00:00:27.492000	0.068	275	28.5884	-30.2457	28.7545	-30.4119	-0.005389			00:00:27.508000	0.108	275	25.0111	-25.3925	25.0416	-25.423	0.001941		00:00:27.504000	-0.052	275	24.1423
00:00:27.596000	-0.008	276	30.1509	-35.8018	30.2197	-35.8706	-0.012392		00:00:27.618000	0.08	276	35.6757	-38.508	36.0343	-38.8666	0.042189		00:00:27.599000	0.187	276	26.3361	-34.1867	26.6015	-34.4522	0.038652		00:00:27.586000	0.068	276	28.2568	-30.3477	28.3686	-30.4596	0.002962			00:00:27.603000	0.15	276	25.1383	-25.5466	25.1645	-25.5728	0.001079		00:00:27.598000	-0.052	276	23.3184
00:00:27.691000	-0.008	277	30.2751	-35.9301	30.3434	-35.9984	-0.012406		00:00:27.713000	0.084	277	35.6381	-38.5482	36.1403	-39.0504	0.037467		00:00:27.710000	0.187	277	26.1725	-34.3262	26.4356	-34.5894	0.038066		00:00:27.681000	0.068	277	28.8082	-30.9378	28.8975	-31.0271	0.004332			00:00:27.697000	0.15	277	25.0694	-25.6211	25.1024	-25.6541	0.00111		00:00:27.693000	-0.052	277	23.3741
00:00:27.801000	-0.008	278	30.3558	-36.0834	30.4243	-36.1519	-0.01232		00:00:27.808000	0.084	278	35.9987	-38.7742	36.3506	-39.1261	0.043366		00:00:27.804000	0.187	278	26.2596	-34.4449	26.5118	-34.6971	0.036172		00:00:27.776000	0.068	278	28.566	-31.312	28.6489	-31.3949	0.003042			00:00:27.792000	0.15	278	25.1861	-25.7943	25.2176	-25.8257	0.000988		00:00:27.790000	-0.052	278	23.6381
00:00:27.911000	-0.008	279	30.3215	-36.2397	30.3918	-36.31	-0.012435		00:00:27.901000	0.084	279	35.9095	-38.9533	36.2628	-39.3066	0.042119		00:00:27.898000	0.187	279	26.4754	-34.6401	26.7327	-34.8974	0.038292		00:00:27.886000	0.068	279	28.7938	-31.3033	28.8801	-31.3896	0.001181			00:00:27.902000	0.15	279	25.2684	-25.9245	25.2938	-25.9499	0.000811		00:00:27.914000	-0.052	279	24.523
00:00:28.005000	-0.005	280	30.4109	-36.412	30.4802	-36.4812	-0.012361		00:00:27.995000	0.084	280	36.1545	-39.0788	36.5314	-39.4557	0.041596		00:00:27.992000	0.189	280	26.6945	-34.6862	26.956	-34.9477	0.038		00:00:27.980000	0.068	280	28.2761	-31.7757	28.439	-31.9385	0.008204			00:00:27.996000	0.163	280	25.3915	-26.089	25.4245	-26.1219	0.000345		00:00:28.009000	-0.052	280	23.832
00:00:28.100000	-0.005	281	30.4931	-36.5781	30.5609	-36.6458	-0.012087		00:00:28.106000	0.087	281	36.2308	-39.167	36.5871	-39.5233	0.043144		00:00:28.104000	0.189	281	26.5459	-34.9539	26.7973	-35.2053	0.037027		00:00:28.079000	0.068	281	28.9057	-31.8835	29.0244	-32.0022	0.0028			00:00:28.092000	0.163	281	25.4238	-26.1631	25.4516	-26.1909	0.000162		00:00:28.103000	-0.052	281	24.3052
00:00:28.195000	-0.005	282	30.592	-36.7324	30.6602	-36.8007	-0.012674		00:00:28.199000	0.087	282	36.3319	-39.3897	36.6712	-39.7289	0.042062		00:00:28.198000	0.189	282	26.7231	-35.1847	26.9886	-35.4502	0.038993		00:00:28.170000	0.068	282	29.3789	-31.6435	29.5067	-31.7714	-0.004241			00:00:28.201000	0.163	282	25.4745	-26.3793	25.5277	-26.4325	0.012673		00:00:28.198000	-0.053	282	24.5362
00:00:28.305000	-0.005	283	30.6745	-36.8271	30.7437	-36.8963	-0.012365		00:00:28.293000	0.087	283	36.7245	-39.5444	37.2401	-40.06	0.038942		00:00:28.307000	0.189	283	26.7845	-35.0876	27.0759	-35.379	0.040356		00:00:28.280000	0.07	283	29.0433	-32.7659	29.2498	-32.9724	0.007702			00:00:28.311000	0.163	283	25.6062	-26.3521	25.6333	-26.3792	0.000324		00:00:28.308000	-0.053	283	24.7579
00:00:28.399000	-0.001	284	30.8772	-36.9517	30.9473	-37.0217	-0.012992		00:00:28.388000	0.087	284	36.5117	-39.6633	36.8638	-40.0153	0.042448		00:00:28.401000	0.191	284	26.8319	-35.3401	27.1102	-35.6184	0.039897		00:00:28.390000	0.07	284	29.5237	-32.1094	29.6304	-32.2161	0.00076			00:00:28.405000	0.126	284	25.6316	-26.5667	25.6914	-26.6265	0.011371		00:00:28.403000	-0.053	284	23.6912
00:00:28.494000	-0.001	285	30.9066	-37.1211	30.974	-37.1885	-0.012631		00:00:28.514000	0.09	285	37.1681	-39.8901	37.7321	-40.4541	0.037531		00:00:28.512000	0.191	285	26.9623	-35.3885	27.2286	-35.6548	0.039127		00:00:28.485000	0.07	285	29.326	-32.4639	29.4704	-32.6082	0.005159			00:00:28.500000	0.126	285	25.6442	-26.6793	25.712	-26.7471	0.014471		00:00:28.497000	-0.053	285	24.4098
00:00:28.588000	-0.001	286	30.9981	-37.2735	31.066	-37.3414	-0.013276		00:00:28.609000	0.09	286	36.818	-40.0582	37.2597	-40.4999	0.038488		00:00:28.607000	0.191	286	27.1196	-35.6423	27.4194	-35.942	0.041488		00:00:28.580000	0.07	286	30.1508	-32.5242	30.3652	-32.7386	0.0047			00:00:28.594000	0.126	286	25.6659	-26.738	25.6997	-26.7718	0.002427		00:00:28.591000	-0.054	286	24.1186
00:00:28.698000	-0.001	287	31.0675	-37.4366	31.1348	-37.504	-0.0125		00:00:28.704000	0.09	287	37.102	-40.1046	37.4483	-40.4508	0.042561		00:00:28.701000	0.191	287	27.2853	-35.6059	27.5525	-35.8731	0.039403		00:00:28.690000	0.071	287	29.7509	-32.4421	29.8979	-32.5891	3.2e-05			00:00:28.704000	0.126	287	25.8142	-26.9223	25.8396	-26.9478	0.001407		00:00:28.701000	-0.054	287	24.856
00:00:28.809000	0.003	288	31.1934	-37.5468	31.2608	-37.6142	-0.01236		00:00:28.798000	0.09	288	37.2901	-40.1326	37.9966	-40.8391	0.036966		00:00:28.795000	0.196	288	27.4485	-35.7772	27.7088	-36.0374	0.039053		00:00:28.784000	0.071	288	29.8379	-32.6883	29.9852	-32.8357	0.001887			00:00:28.798000	0.075	288	25.8281	-26.9845	25.8623	-27.0187	0.006438		00:00:28.796000	-0.054	288	24.0406
00:00:28.903000	0.003	289	31.1869	-37.7199	31.2493	-37.7824	-0.011018		00:00:28.908000	0.09	289	37.7804	-40.1754	38.3727	-40.7677	0.041435		00:00:28.906000	0.196	289	27.295	-36.0971	27.5715	-36.3735	0.040265		00:00:28.878000	0.071	289	29.9066	-33.1166	30.0397	-33.2497	0.001149			00:00:28.892000	0.075	289	25.9061	-27.1467	25.9381	-27.1786	0.001504		00:00:28.907000	-0.054	289	25.0456
00:00:28.997000	0.003	290	31.5198	-37.841	31.5694	-37.8906	-0.007299		00:00:29.002000	0.09	290	37.5823	-40.4379	38.366	-41.2216	0.039236		00:00:29.012000	0.196	290	27.6458	-36.4791	27.9324	-36.7657	0.041628		00:00:28.975000	0.071	290	30.4108	-33.3006	30.5906	-33.4803	0.024124			00:00:28.986000	0.075	290	25.9357	-27.3086	25.9657	-27.3385	0.000859		00:00:29.001000	-0.053	290	24.421
00:00:29.108000	0.003	291	31.4617	-38.0938	31.5133	-38.1454	-0.008414		00:00:29.097000	0.09	291	37.4007	-40.5199	37.972	-41.0911	0.042733		00:00:29.107000	0.196	291	27.9282	-36.3865	28.1903	-36.6485	0.039035		00:00:29.083000	0.073	291	30.2074	-33.7181	30.2908	-33.8015	0.000331			00:00:29.113000	0.075	291	26.058	-27.4057	26.0901	-27.4378	0.001284		00:00:29.111000	-0.053	291	25.5403
00:00:29.203000	0.008	292	31.6469	-38.1133	31.7087	-38.1752	-0.011708		00:00:29.191000	0.09	292	37.5431	-40.7869	37.8898	-41.1337	0.042962		00:00:29.202000	0.198	292	27.8439	-36.3902	28.113	-36.6593	0.039729		00:00:29.190000	0.073	292	30.4443	-33.8504	30.5298	-33.9359	-0.001359			00:00:29.208000	0.063	292	26.059	-27.5598	26.0838	-27.5846	0.000909		00:00:29.206000	-0.053	292	24.7569
00:00:29.297000	0.008	293	31.6861	-38.2582	31.7481	-38.3202	-0.011481		00:00:29.301000	0.089	293	37.4299	-41.0603	37.9867	-41.6171	0.039102		00:00:29.312000	0.198	293	27.9154	-36.5018	28.1705	-36.7569	0.038792		00:00:29.273000	0.073	293	30.3296	-33.8191	30.4756	-33.9651	-0.006179			00:00:29.303000	0.063	293	26.1284	-27.6274	26.1559	-27.6549	0.000945		00:00:29.301000	-0.053	293	25.4757
00:00:29.391000	0.008	294	31.883	-38.3941	31.9464	-38.4576	-0.012061		00:00:29.412000	0.089	294	37.5202	-40.9963	37.9605	-41.4366	0.046025		00:00:29.406000	0.198	294	27.5946	-36.7524	27.8787	-37.0365	0.041097		00:00:29.383000	0.073	294	30.4542	-34.4351	30.5501	-34.5309	0.001767			00:00:29.398000	0.063	294	26.225	-27.7882	26.2548	-27.8179	0.001025		00:00:29.397000	-0.052	294	24.9591
00:00:29.501000	0.008	295	31.9011	-38.5556	31.9631	-38.6176	-0.012095		00:00:29.506000	0.089	295	38.2393	-41.0675	38.8109	-41.6391	0.042958		00:00:29.500000	0.198	295	28.1498	-36.8869	28.4589	-37.196	0.04302		00:00:29.493000	0.073	295	30.5214	-34.065	30.6427	-34.1862	0.002937			00:00:29.508000	0.063	295	26.3337	-27.8872	26.3726	-27.9261	0.000296		00:00:29.507000	-0.052	295	24.9286
00:00:29.595000	0.013	296	31.9394	-38.7528	32.003	-38.8165	-0.011978		00:00:29.601000	0.089	296	38.2193	-41.3009	38.6944	-41.7759	0.043227		00:00:29.595000	0.199	296	28.377	-37.1301	28.6621	-37.4152	0.041335		00:00:29.587000	0.073	296	30.6483	-34.2804	30.7582	-34.3902	0.001721			00:00:29.603000	0.053	296	26.3211	-28.0764	26.3499	-28.1053	0.000807		00:00:29.602000	-0.052	296	25.1281
00:00:29.690000	0.013	297	32.0322	-38.8046	32.0946	-38.867	-0.011411		00:00:29.711000	0.091	297	37.98	-41.5142	38.3475	-41.8817	0.043938		00:00:29.705000	0.199	297	28.4736	-37.2162	28.7591	-37.5016	0.042082		00:00:29.682000	0.073	297	30.9122	-34.7955	31.0118	-34.8951	-0.000238			00:00:29.698000	0.053	297	26.2371	-28.0938	26.2661	-28.1228	0.000678		00:00:29.696000	-0.052	297	25.2215
00:00:29.800000	0.013	298	32.2223	-38.983	32.2835	-39.0442	-0.012484		00:00:29.805000	0.091	298	38.4866	-41.4346	39.1464	-42.0944	0.040774		00:00:29.800000	0.199	298	28.535	-37.2753	28.8278	-37.5682	0.042649		00:00:29.777000	0.073	298	31.2752	-34.916	31.4012	-35.042	0.004679			00:00:29.792000	0.053	298	26.5369	-28.3012	26.574	-28.3384	-0.000639		00:00:29.793000	-0.052	298	25.3561
00:00:29.910000	0.013	299	32.2257	-39.0098	32.2897	-39.0739	-0.012413		00:00:29.900000	0.091	299	38.3313	-41.7335	38.8541	-42.2563	0.040877		00:00:29.909000	0.199	299	28.5781	-37.6789	28.8595	-37.9602	0.041451		00:00:29.886000	0.075	299	30.5646	-34.985	30.7152	-35.1356	0.005314			00:00:29.902000	0.053	299	26.5599	-28.372	26.5975	-28.4096	-0.001419		00:00:29.916000	-0.052	299	24.5946
00:00:30.004000	0.014	300	32.4726	-39.2078	32.5327	-39.2678	-0.01183		00:00:29.994000	0.091	300	38.8963	-41.9346	39.3914	-42.4298	0.039372		00:00:30.004000	0.2	300	28.3031	-37.7226	28.5975	-38.017	0.042566		00:00:29.981000	0.075	300	30.9662	-35.2983	31.0878	-35.4199	0.002027			00:00:29.996000	0.007	300	26.6145	-28.4888	26.6555	-28.5297	8.9e-05		00:00:30.011000	-0.052	300	26.5349
00:00:30.099000	0.014	301	32.3962	-39.3802	32.4599	-39.4438	-0.012524		00:00:30.104000	0.095	301	38.3726	-41.8967	39.0914	-42.6155	0.039019		00:00:30.115000	0.2	301	28.5699	-37.7576	28.8917	-38.0794	0.043913		00:00:30.076000	0.075	301	31.2023	-35.379	31.3294	-35.5061	-0.000526			00:00:30.091000	0.007	301	26.7652	-28.631	26.7973	-28.6631	0.00013		00:00:30.105000	-0.052	301	26.6406
00:00:30.193000	0.014	302	32.4384	-39.5799	32.501	-39.6424	-0.01222		00:00:30.199000	0.095	302	38.4171	-42.2176	39.0498	-42.8502	0.039923		00:00:30.209000	0.2	302	28.6909	-37.9896	29.0001	-38.2988	0.043588		00:00:30.170000	0.075	302	31.5675	-35.7201	31.7163	-35.8688	-0.004022			00:00:30.201000	0.007	302	26.7268	-28.8147	26.7591	-28.847	0.000259		00:00:30.199000	-0.052	302	25.566
00:00:30.304000	0.014	303	32.5797	-39.693	32.6418	-39.755	-0.011808		00:00:30.294000	0.095	303	38.807	-42.0752	39.6162	-42.8844	0.041018		00:00:30.304000	0.2	303	28.6531	-38.109	28.9377	-38.3936	0.042146		00:00:30.296000	0.077	303	30.9871	-35.1782	31.13	-35.3211	0.00253			00:00:30.312000	0.007	303	26.8788	-28.8918	26.9122	-28.9251	0.00046		00:00:30.309000	-0.052	303	25.5233
00:00:30.398000	0.017	304	32.6616	-39.838	32.7237	-39.9001	-0.011327		00:00:30.388000	0.095	304	38.8945	-42.3445	39.4488	-42.8988	0.044067		00:00:30.400000	0.201	304	28.3783	-38.2205	28.6944	-38.5365	0.04079		00:00:30.390000	0.077	304	31.7262	-35.9282	31.8194	-36.0213	0.002528			00:00:30.406000	-0.051	304	26.8177	-29.1319	26.8519	-29.1662	-9.4e-05		00:00:30.404000	-0.052	304	24.7662
00:00:30.492000	0.017	305	32.8509	-39.9141	32.9149	-39.978	-0.01262		00:00:30.514000	0.098	305	38.578	-42.4961	39.1257	-43.0438	0.041593		00:00:30.510000	0.201	305	29.0311	-38.5298	29.3362	-38.835	0.043686		00:00:30.485000	0.077	305	31.3771	-36.83	31.5241	-36.9769	0.007382			00:00:30.502000	-0.051	305	27.0176	-29.2227	27.052	-29.2572	1.9e-05		00:00:30.499000	-0.052	305	25.8083
00:00:30.602000	0.017	306	32.9379	-40.001	33.0013	-40.0643	-0.012779		00:00:30.608000	0.098	306	39.3403	-42.7899	39.8863	-43.3359	0.044608		00:00:30.605000	0.201	306	29.0829	-38.4381	29.4005	-38.7558	0.044379		00:00:30.580000	0.077	306	31.5921	-36.3176	31.7353	-36.4608	0.006137			00:00:30.596000	-0.051	306	27.0013	-29.2144	27.0343	-29.2475	-0.000194		00:00:30.594000	-0.052	306	26.1671
00:00:30.712000	0.017	307	33.1212	-40.193	33.1843	-40.2561	-0.01283		00:00:30.704000	0.098	307	39.091	-42.6306	39.6259	-43.1656	0.046386		00:00:30.700000	0.201	307	29.0503	-38.6688	29.3717	-38.9902	0.044899		00:00:30.689000	0.081	307	31.4257	-36.0552	31.5477	-36.1772	0.002186			00:00:30.706000	-0.051	307	27.1266	-29.3288	27.1545	-29.3567	-0.000724		00:00:30.702000	-0.052	307	26.2503
00:00:30.806000	0.022	308	33.0702	-40.3217	33.14	-40.3914	-0.012279		00:00:30.798000	0.098	308	39.0251	-42.9277	39.4867	-43.3893	0.045775		00:00:30.794000	0.205	308	29.1284	-38.8313	29.4256	-39.1285	0.043514		00:00:30.783000	0.081	308	31.6392	-36.4353	31.7245	-36.5205	0.001416			00:00:30.801000	-0.066	308	27.1587	-29.4943	27.1897	-29.5252	-0.000445		00:00:30.797000	-0.052	308	26.4653
00:00:30.901000	0.022	309	33.2617	-40.4225	33.3258	-40.4866	-0.013643		00:00:30.908000	0.1	309	39.8326	-43.0116	40.2799	-43.4589	0.045061		00:00:30.889000	0.205	309	29.5096	-38.9153	29.8187	-39.2244	0.044696		00:00:30.878000	0.081	309	32.271	-37.1803	32.3826	-37.2919	0.003813			00:00:30.894000	-0.066	309	27.1537	-29.6445	27.1831	-29.6738	-0.001392		00:00:30.907000	-0.052	309	26.3872
00:00:30.995000	0.022	310	33.262	-40.726	33.3262	-40.7901	-0.01146		00:00:31.003000	0.1	310	39.381	-43.143	39.769	-43.531	0.044541		00:00:30.999000	0.205	310	29.5116	-39.1238	29.8473	-39.4595	0.04618		00:00:30.972000	0.081	310	32.2334	-36.7924	32.3194	-36.8784	0.002443			00:00:30.988000	-0.066	310	27.3203	-29.7075	27.3528	-29.74	-0.000504		00:00:31.002000	-0.053	310	25.6558
00:00:31.105000	0.022	311	33.3736	-40.7671	33.4411	-40.8345	-0.01157		00:00:31.097000	0.1	311	39.6987	-43.3439	40.1268	-43.772	0.044658		00:00:31.110000	0.205	311	29.4375	-39.1469	29.748	-39.4574	0.045008		00:00:31.083000	0.087	311	32.3009	-37.3269	32.401	-37.427	0.001607			00:00:31.114000	-0.066	311	27.3953	-29.7263	27.4399	-29.7709	-0.001202		00:00:31.112000	-0.053	311	26.0527
00:00:31.199000	0.025	312	33.4942	-40.9921	33.5565	-41.0544	-0.01059		00:00:31.192000	0.1	312	39.774	-43.6275	40.2215	-44.075	0.044166		00:00:31.205000	0.207	312	29.6034	-39.2859	29.9335	-39.6159	0.044915		00:00:31.177000	0.087	312	32.3676	-37.0872	32.4678	-37.1874	0.003398			00:00:31.209000	-0.012	312	27.3563	-29.9757	27.3997	-30.0191	0.000533		00:00:31.206000	-0.053	312	26.7213
00:00:31.294000	0.025	313	33.5385	-41.0138	33.6053	-41.0806	-0.011019		00:00:31.302000	0.102	313	39.6405	-43.4556	40.32	-44.1351	0.051546		00:00:31.299000	0.207	313	29.8186	-39.4779	30.1576	-39.817	0.046843		00:00:31.287000	0.087	313	32.4323	-37.3828	32.5402	-37.4907	0.001561			00:00:31.303000	-0.012	313	27.6408	-30.2604	27.6864	-30.306	0.001006		00:00:31.301000	-0.053	313	26.5072
00:00:31.388000	0.025	314	33.623	-41.2685	33.6837	-41.3292	-0.01134		00:00:31.397000	0.102	314	39.5344	-43.5559	40.0415	-44.0631	0.046139		00:00:31.410000	0.207	314	29.7543	-39.5913	30.1037	-39.9407	0.047146		00:00:31.382000	0.087	314	32.3172	-37.7789	32.4462	-37.9079	-0.000519			00:00:31.397000	-0.012	314	27.5958	-30.2117	27.6354	-30.2513	0.001039		00:00:31.396000	-0.055	314	27.159
00:00:31.499000	0.025	315	33.705	-41.3815	33.7671	-41.4436	-0.010989		00:00:31.507000	0.102	315	40.2014	-43.6507	40.7176	-44.1669	0.049683		00:00:31.504000	0.207	315	29.6369	-39.503	29.9513	-39.8174	0.044636		00:00:31.492000	0.088	315	32.6013	-37.7955	32.7048	-37.899	-0.004593			00:00:31.507000	-0.012	315	27.6655	-30.3428	27.7034	-30.3807	0.001869		00:00:31.506000	-0.055	315	26.8499
00:00:31.610000	0.029	316	33.82	-41.5314	33.8805	-41.5919	-0.010966		00:00:31.602000	0.102	316	40.0964	-43.9448	40.7516	-44.5999	0.045929		00:00:31.598000	0.207	316	30.4201	-39.8737	30.7547	-40.2083	0.046952		00:00:31.587000	0.088	316	32.6187	-38.4413	32.7797	-38.6023	0.004426			00:00:31.602000	0.045	316	27.7624	-30.5748	27.8144	-30.6269	0.002252		00:00:31.601000	-0.055	316	27.5639
00:00:31.704000	0.029	317	33.8797	-41.6796	33.9397	-41.7395	-0.010969		00:00:31.712000	0.103	317	39.7232	-44.0349	40.3335	-44.6453	0.049632		00:00:31.692000	0.207	317	30.2065	-40.0368	30.5291	-40.3595	0.046245		00:00:31.682000	0.088	317	33.0322	-38.2946	33.1415	-38.4039	-0.000176			00:00:31.702000	0.045	317	27.8283	-30.5954	27.8764	-30.6435	0.002234		00:00:31.696000	-0.055	317	27.6853
00:00:31.800000	0.029	318	34.0361	-41.8132	34.0967	-41.8737	-0.011053		00:00:31.806000	0.103	318	40.3449	-44.0278	40.9874	-44.6702	0.05118		00:00:31.804000	0.207	318	30.6418	-39.9957	30.9599	-40.3139	0.045722		00:00:31.776000	0.088	318	32.8183	-38.438	32.9308	-38.5505	0.00193			00:00:31.791000	0.045	318	27.8296	-30.4782	27.8575	-30.506	0.000247		00:00:31.797000	-0.059	318	27.9452
00:00:31.894000	0.029	319	34.1732	-41.989	34.2332	-42.0491	-0.01086		00:00:31.900000	0.103	319	40.1426	-44.212	40.7049	-44.7743	0.046417		00:00:31.898000	0.207	319	30.3009	-40.1448	30.6107	-40.4546	0.042683		00:00:31.886000	0.088	319	32.7862	-38.4814	32.8916	-38.5868	-0.001027			00:00:31.902000	0.045	319	27.9716	-30.8266	28.01	-30.865	0.000282		00:00:31.916000	-0.059	319	26.9334
00:00:32.004000	0.035	320	34.2434	-42.1262	34.3023	-42.1851	-0.011544		00:00:31.995000	0.103	320	40.0213	-44.5106	40.558	-45.0474	0.042862		00:00:31.993000	0.207	320	30.5233	-40.4748	30.8251	-40.7766	0.044175		00:00:31.984000	0.088	320	32.535	-38.3334	32.6353	-38.4338	-0.000928			00:00:31.996000	0.057	320	27.8693	-30.8344	27.8953	-30.8604	-0.000491		00:00:32.010000	-0.059	320	27.3024
00:00:32.099000	0.035	321	34.2909	-42.2753	34.3513	-42.3357	-0.01141		00:00:32.105000	0.104	321	40.9308	-44.514	41.4619	-45.0451	0.04768		00:00:32.088000	0.207	321	30.86	-40.5689	31.1748	-40.8837	0.045464		00:00:32.081000	0.088	321	33.3989	-39.0274	33.5158	-39.1444	-0.002384			00:00:32.106000	0.057	321	28.0204	-30.9748	28.059	-31.0134	2.6e-05		00:00:32.105000	-0.059	321	27.6376
00:00:32.194000	0.035	322	34.3781	-42.4302	34.439	-42.4912	-0.011286		00:00:32.200000	0.104	322	40.1913	-44.8177	40.7547	-45.3811	0.045913		00:00:32.213000	0.207	322	30.5893	-40.5175	30.9448	-40.8731	0.048325		00:00:32.174000	0.088	322	33.2189	-39.2749	33.3497	-39.4057	0.004629			00:00:32.201000	0.057	322	28.0593	-31.1099	28.0988	-31.1494	0.000142		00:00:32.200000	-0.064	322	28.1084
00:00:32.289000	0.035	323	34.5518	-42.4183	34.6112	-42.4777	-0.011396		00:00:32.295000	0.104	323	40.6157	-44.7043	41.1062	-45.1948	0.048628		00:00:32.308000	0.207	323	30.7917	-40.651	31.1212	-40.9805	0.046796		00:00:32.285000	0.088	323	33.1247	-39.4002	33.3018	-39.5774	0.00552			00:00:32.312000	0.057	323	28.0352	-31.2005	28.0762	-31.2415	9e-06		00:00:32.309000	-0.064	323	28.2266
00:00:32.399000	0.043	324	34.6547	-42.5828	34.7128	-42.6409	-0.01149		00:00:32.404000	0.104	324	40.4773	-44.4195	41.4782	-45.4204	0.071739		00:00:32.403000	0.209	324	30.8372	-40.7398	31.1962	-41.0987	0.049112		00:00:32.380000	0.088	324	33.7545	-39.2728	33.8463	-39.3646	-0.003132			00:00:32.406000	0.024	324	28.1942	-31.352	28.2313	-31.3891	-0.000932		00:00:32.403000	-0.064	324	28.126
00:00:32.493000	0.043	325	34.7677	-42.7078	34.8281	-42.7681	-0.011491		00:00:32.514000	0.106	325	41.6367	-45.0134	42.3482	-45.7249	0.044325		00:00:32.498000	0.209	325	30.8901	-41.1037	31.238	-41.4516	0.048054		00:00:32.482000	0.088	325	33.6203	-39.3502	33.7662	-39.4961	0.002146			00:00:32.501000	0.024	325	28.2621	-31.447	28.297	-31.4818	-0.000402		00:00:32.498000	-0.064	325	27.7457
00:00:32.588000	0.043	326	34.9045	-42.863	34.9649	-42.9234	-0.011548		00:00:32.609000	0.106	326	41.4653	-45.0232	42.1006	-45.6585	0.050039		00:00:32.608000	0.209	326	31.3364	-41.076	31.6814	-41.421	0.047218		00:00:32.570000	0.088	326	33.6639	-39.4072	33.768	-39.5113	-0.004259			00:00:32.595000	0.024	326	28.2795	-31.5763	28.3135	-31.6103	-0.000516		00:00:32.598000	-0.065	326	27.3924
00:00:32.685000	0.043	327	35.0609	-42.8419	35.1181	-42.8991	-0.009495		00:00:32.704000	0.106	327	40.9718	-45.1604	41.5808	-45.7694	0.047223		00:00:32.702000	0.209	327	30.768	-41.3581	31.2014	-41.7914	0.049376		00:00:32.696000	0.087	327	33.7382	-39.8749	33.872	-40.0087	-0.003948			00:00:32.705000	0.024	327	28.3209	-31.8664	28.3499	-31.8954	-0.001068		00:00:32.703000	-0.065	327	28.4392
00:00:32.810000	0.048	328	35.1532	-42.9906	35.2098	-43.0472	-0.009842		00:00:32.798000	0.106	328	41.5464	-45.2229	42.1019	-45.7784	0.051648		00:00:32.796000	0.21	328	31.0442	-41.3914	31.3906	-41.7379	0.048829		00:00:32.790000	0.087	328	33.4657	-40.1034	33.6551	-40.2928	-0.000309			00:00:32.799000	0.037	328	28.552	-31.6926	28.5844	-31.7251	-0.00083		00:00:32.798000	-0.065	328	28.033
00:00:32.905000	0.048	329	35.3886	-43.0186	35.4434	-43.0734	-0.007809		00:00:32.910000	0.11	329	42.2318	-45.4648	42.7807	-46.0137	0.050941		00:00:32.890000	0.21	329	30.7961	-41.5065	31.1274	-41.8378	0.047167		00:00:32.885000	0.087	329	33.026	-39.939	33.1688	-40.0818	-0.010937			00:00:32.894000	0.037	329	28.5968	-31.9168	28.632	-31.952	0.000588		00:00:32.908000	-0.065	329	28.2395
00:00:32.999000	0.048	330	35.4328	-43.1972	35.4879	-43.2523	-0.009718		00:00:33.004000	0.11	330	41.1956	-45.5828	41.853	-46.2403	0.047807		00:00:33.015000	0.21	330	31.3557	-41.5765	31.7281	-41.9489	0.050243		00:00:32.980000	0.087	330	33.6879	-39.8216	33.7802	-39.9139	-0.00998			00:00:32.989000	0.037	330	28.6233	-32.2207	28.6574	-32.2548	-0.000936		00:00:33.003000	-0.064	330	28.7702
00:00:33.093000	0.048	331	35.5129	-43.3265	35.5711	-43.3847	-0.00957		00:00:33.097000	0.11	331	41.593	-45.6403	42.1097	-46.1571	0.048342		00:00:33.110000	0.21	331	31.3423	-41.681	31.6853	-42.0241	0.048359		00:00:33.090000	0.088	331	33.4953	-40.7565	33.6779	-40.9391	-0.008274			00:00:33.115000	0.037	331	28.6453	-32.1491	28.6775	-32.1813	-0.00046		00:00:33.113000	-0.064	331	28.5849
00:00:33.204000	0.052	332	35.5782	-43.4756	35.6356	-43.533	-0.009217		00:00:33.192000	0.11	332	41.8787	-45.766	42.3561	-46.2435	0.049684		00:00:33.206000	0.212	332	31.5815	-41.9624	31.9556	-42.3365	0.051237		00:00:33.184000	0.088	332	33.9186	-40.5771	33.9903	-40.6488	-0.004148			00:00:33.209000	0.082	332	28.5481	-32.4503	28.5986	-32.5008	-0.001067		00:00:33.207000	-0.064	332	28.7148
00:00:33.299000	0.052	333	35.6596	-43.6197	35.7164	-43.6765	-0.009225		00:00:33.302000	0.112	333	42.9573	-45.9267	43.4985	-46.468	0.048761		00:00:33.298000	0.212	333	31.7674	-41.9605	32.1002	-42.2933	0.047797		00:00:33.278000	0.088	333	34.0031	-40.1876	34.1152	-40.2998	-0.005056			00:00:33.303000	0.082	333	28.7974	-32.4923	28.8392	-32.5341	-0.000964		00:00:33.301000	-0.064	333	29.501
00:00:33.394000	0.052	334	35.7566	-43.7869	35.8129	-43.8433	-0.009723		00:00:33.413000	0.112	334	42.7725	-45.97	43.376	-46.5736	0.050847		00:00:33.409000	0.212	334	32.0152	-42.2337	32.3736	-42.5921	0.049935		00:00:33.373000	0.088	334	34.4422	-41.1114	34.5609	-41.2301	-0.005655			00:00:33.397000	0.082	334	28.9105	-32.5017	28.959	-32.5502	-0.00206		00:00:33.399000	-0.065	334	28.7179
00:00:33.488000	0.052	335	35.8154	-43.9474	35.8722	-44.0041	-0.00965		00:00:33.508000	0.112	335	42.8461	-45.9972	43.511	-46.662	0.049762		00:00:33.503000	0.212	335	31.775	-42.2778	32.1293	-42.6321	0.049515		00:00:33.483000	0.088	335	34.2772	-40.5432	34.4377	-40.7037	-0.002756			00:00:33.508000	0.082	335	28.9602	-32.6543	28.9946	-32.6887	-0.001375		00:00:33.507000	-0.065	335	29.1303
00:00:33.599000	0.052	336	35.9358	-44.0712	35.9921	-44.1275	-0.009877		00:00:33.603000	0.112	336	42.7207	-46.351	43.3187	-46.949	0.046838		00:00:33.598000	0.213	336	32.1694	-42.516	32.5134	-42.86	0.0486		00:00:33.593000	0.088	336	33.6091	-40.9382	33.8115	-41.1405	-0.004636			00:00:33.603000	0.069	336	28.8897	-32.427	28.9381	-32.4754	-0.002191		00:00:33.602000	-0.065	336	28.9934
00:00:33.694000	0.052	337	35.9965	-44.2096	36.0498	-44.263	-0.010252		00:00:33.713000	0.114	337	42.6473	-46.3266	43.2101	-46.8894	0.052451		00:00:33.692000	0.213	337	32.1189	-42.3502	32.4653	-42.6966	0.048878		00:00:33.688000	0.088	337	35.3635	-40.9741	35.5152	-41.1259	-0.002263			00:00:33.697000	0.069	337	29.1912	-32.9521	29.2573	-33.0183	0.000834		00:00:33.699000	-0.065	337	29.031
00:00:33.789000	0.052	338	36.1215	-44.3307	36.1771	-44.3863	-0.009904		00:00:33.809000	0.114	338	43.2651	-46.2588	43.8654	-46.859	0.055314		00:00:33.803000	0.213	338	32.2203	-42.6599	32.5974	-43.037	0.051399		00:00:33.783000	0.088	338	34.6963	-41.3248	34.8124	-41.4409	-0.001907			00:00:33.797000	0.069	338	29.1724	-33.0062	29.2025	-33.0363	-0.002162		00:00:33.799000	-0.066	338	28.9604
00:00:33.899000	0.052	339	36.2204	-44.4881	36.2751	-44.5428	-0.009852		00:00:33.904000	0.114	339	43.4829	-46.5709	44.1354	-47.2234	0.051387		00:00:33.897000	0.213	339	32.2947	-42.6679	32.6807	-43.0539	0.052012		00:00:33.893000	0.088	339	35.3415	-41.5072	35.4456	-41.6113	-0.003514			00:00:33.903000	0.069	339	29.1719	-33.1464	29.2267	-33.2012	-0.003453		00:00:33.899000	-0.066	339	29.5803
00:00:34.010000	0.051	340	36.3337	-44.5546	36.3883	-44.6091	-0.010084		00:00:33.998000	0.114	340	43.144	-46.6836	43.7622	-47.3019	0.052223		00:00:34.006000	0.214	340	32.4926	-42.944	32.8761	-43.3275	0.051902		00:00:33.987000	0.088	340	34.9136	-41.6672	35.0321	-41.7857	-0.003935			00:00:33.997000	0.035	340	29.3583	-33.5413	29.4809	-33.6639	0.023924		00:00:34.012000	-0.066	340	29.9335
00:00:34.104000	0.051	341	36.4551	-44.7325	36.5107	-44.788	-0.010129		00:00:34.109000	0.116	341	43.492	-46.7375	44.0212	-47.2667	0.052842		00:00:34.101000	0.214	341	32.453	-43.1097	32.8466	-43.5034	0.052985		00:00:34.081000	0.088	341	34.5105	-41.5275	34.6317	-41.6488	-0.000882			00:00:34.107000	0.035	341	29.2292	-33.4104	29.3361	-33.5173	0.020916		00:00:34.106000	-0.066	341	29.9213
00:00:34.200000	0.051	342	36.611	-44.8236	36.6661	-44.8787	-0.009933		00:00:34.204000	0.116	342	44.3629	-46.9742	44.956	-47.5674	0.049185		00:00:34.210000	0.214	342	32.5541	-43.2457	32.9409	-43.6325	0.051785		00:00:34.176000	0.088	342	34.4487	-42.0301	34.5651	-42.1465	-0.00546			00:00:34.202000	0.035	342	29.3444	-33.6282	29.3972	-33.6811	0.00057		00:00:34.202000	-0.065	342	30.0755
00:00:34.293000	0.051	343	36.6824	-44.9602	36.7389	-45.0166	-0.009595		00:00:34.299000	0.116	343	43.7175	-46.9473	44.3225	-47.5523	0.052929		00:00:34.305000	0.214	343	32.6063	-43.4012	33.0326	-43.8276	0.055881		00:00:34.287000	0.089	343	35.1416	-42.4432	35.2428	-42.5444	-0.006565			00:00:34.312000	0.035	343	29.3528	-33.716	29.3814	-33.7446	-0.000789		00:00:34.300000	-0.065	343	29.924
00:00:34.404000	0.053	344	36.722	-45.1136	36.7783	-45.1699	-0.009997		00:00:34.396000	0.116	344	44.1134	-46.9318	44.8126	-47.6311	0.051906		00:00:34.400000	0.216	344	32.7581	-43.2674	33.1756	-43.685	0.054576		00:00:34.382000	0.089	344	35.688	-42.1421	35.814	-42.2681	-0.003815			00:00:34.407000	0.055	344	29.4412	-33.6652	29.5196	-33.7436	0.013684		00:00:34.407000	-0.065	344	29.4837
00:00:34.498000	0.053	345	36.7939	-45.3	36.8481	-45.3542	-0.009937		00:00:34.504000	0.12	345	42.9117	-47.26	43.5758	-47.9241	0.05009		00:00:34.494000	0.216	345	32.8928	-43.5048	33.2729	-43.8849	0.052156		00:00:34.476000	0.089	345	34.9813	-42.7617	35.1101	-42.8905	-0.007813			00:00:34.501000	0.055	345	29.375	-33.7667	29.4132	-33.8049	-0.00067		00:00:34.500000	-0.065	345	30.3459
00:00:34.592000	0.053	346	36.934	-45.3868	36.9873	-45.4401	-0.009766		00:00:34.600000	0.12	346	43.4244	-47.2447	44.1361	-47.9564	0.051591		00:00:34.605000	0.216	346	32.6277	-43.5049	33.0672	-43.9444	0.054263		00:00:34.572000	0.089	346	35.5048	-43.3599	35.7278	-43.583	0.001258			00:00:34.596000	0.055	346	29.3391	-33.7122	29.3934	-33.7666	-0.001409		00:00:34.600000	-0.066	346	29.7726
00:00:34.686000	0.053	347	36.9861	-45.5257	37.0425	-45.5821	-0.01045		00:00:34.694000	0.12	347	43.3699	-47.6453	43.8675	-48.1429	0.050148		00:00:34.698000	0.216	347	33.171	-43.7682	33.5951	-44.1922	0.055356		00:00:34.697000	0.093	347	35.828	-43.262	35.922	-43.356	-0.007581			00:00:34.706000	0.055	347	29.595	-34.0012	29.6363	-34.0425	-0.001115		00:00:34.701000	-0.066	347	30.2111
00:00:34.797000	0.06	348	37.0902	-45.688	37.1441	-45.7418	-0.010229		00:00:34.804000	0.12	348	44.0847	-47.5761	44.8515	-48.3429	0.055092		00:00:34.793000	0.217	348	32.9226	-43.944	33.4245	-44.4458	0.059243		00:00:34.791000	0.093	348	35.6751	-43.3151	35.7624	-43.4024	-0.009125			00:00:34.800000	0.076	348	29.6858	-34.1371	29.7478	-34.1991	-0.001355		00:00:34.801000	-0.066	348	30.6961
00:00:34.907000	0.06	349	37.1814	-45.8737	37.2364	-45.9286	-0.010261		00:00:34.915000	0.126	349	45.0274	-47.5687	45.7004	-48.2417	0.054288		00:00:34.904000	0.217	349	33.3958	-44.1258	33.8522	-44.5822	0.05671		00:00:34.886000	0.093	349	35.831	-43.7126	35.9621	-43.8437	-0.00669			00:00:34.894000	0.076	349	29.6729	-34.3253	29.7146	-34.367	-0.001211		00:00:34.910000	-0.066	349	30.6239
00:00:35.002000	0.06	350	37.285	-45.9066	37.3412	-45.9627	-0.010103		00:00:35.010000	0.126	350	44.2201	-47.9455	44.8472	-48.5726	0.04963		00:00:35.013000	0.217	350	33.5236	-44.1419	33.921	-44.5393	0.053835		00:00:34.980000	0.093	350	35.8002	-43.3958	35.9344	-43.53	-0.008118			00:00:34.989000	0.076	350	29.6877	-34.2862	29.7302	-34.3287	-0.001889		00:00:35.004000	-0.064	350	30.4914
00:00:35.097000	0.06	351	37.4399	-46.0435	37.4953	-46.099	-0.009833		00:00:35.105000	0.126	351	44.655	-48.0192	45.2543	-48.6186	0.049643		00:00:35.108000	0.217	351	33.5391	-44.3217	33.9335	-44.7161	0.054344		00:00:35.092000	0.097	351	36.1776	-43.557	36.3273	-43.7067	-0.011449			00:00:35.093000	0.076	351	29.777	-34.3514	29.8078	-34.3822	-0.001392		00:00:35.101000	-0.064	351	30.1581
00:00:35.208000	0.062	352	37.3868	-46.2218	37.4468	-46.2818	-0.010813		00:00:35.202000	0.126	352	44.5405	-48.1618	45.2629	-48.8841	0.048811		00:00:35.202000	0.218	352	33.407	-44.401	33.8374	-44.8314	0.056246		00:00:35.185000	0.097	352	36.0649	-44.0321	36.2081	-44.1753	-0.012884			00:00:35.205000	0.09	352	29.7653	-34.5058	29.8111	-34.5516	-0.001682		00:00:35.209000	-0.064	352	30.4357
00:00:35.302000	0.062	353	37.3696	-46.3219	37.4288	-46.381	-0.011537		00:00:35.313000	0.13	353	44.717	-48.0802	45.3685	-48.7317	0.052558		00:00:35.296000	0.218	353	33.6618	-44.5919	34.1539	-45.084	0.059099		00:00:35.279000	0.097	353	35.7691	-44.3161	35.897	-44.444	-0.016621			00:00:35.298000	0.09	353	29.8078	-34.7883	29.8421	-34.8226	-0.001834		00:00:35.303000	-0.064	353	30.9723
00:00:35.397000	0.062	354	37.4168	-46.3382	37.4803	-46.4017	-0.011195		00:00:35.407000	0.13	354	44.8736	-48.3036	45.448	-48.8779	0.047353		00:00:35.406000	0.218	354	33.5122	-44.47	33.9366	-44.8944	0.056238		00:00:35.374000	0.097	354	36.5005	-44.6148	36.6856	-44.8	-0.01516			00:00:35.392000	0.09	354	29.9693	-34.7256	30.0314	-34.7877	-0.003069		00:00:35.401000	-0.064	354	31.1701
00:00:35.492000	0.062	355	37.5391	-46.3821	37.6009	-46.4438	-0.01144		00:00:35.501000	0.13	355	44.8018	-48.5767	45.3029	-49.0778	0.047097		00:00:35.501000	0.218	355	34.2079	-44.7496	34.6627	-45.2044	0.058418		00:00:35.484000	0.099	355	33.4861	-43.2189	34.4503	-44.183	-0.046963			00:00:35.486000	0.09	355	29.9862	-34.7918	30.0225	-34.8281	-0.002719		00:00:35.501000	-0.064	355	30.8185
00:00:35.602000	0.065	356	37.6662	-46.3811	37.7287	-46.4436	-0.011708		00:00:35.596000	0.13	356	45.5736	-48.3593	46.3883	-49.174	0.055247		00:00:35.597000	0.223	356	33.8423	-44.9451	34.2935	-45.3963	0.057713		00:00:35.593000	0.099	356	33.0433	-43.9446	33.2773	-44.1786	-0.021373			00:00:35.612000	0.1	356	30.051	-34.9716	30.0903	-35.0108	-0.001502		00:00:35.601000	-0.064	356	31.0379
00:00:35.696000	0.065	357	37.5873	-46.4635	37.6478	-46.524	-0.011175		00:00:35.706000	0.13	357	44.8082	-48.4457	45.4801	-49.1176	0.05435		00:00:35.691000	0.223	357	33.9813	-44.561	34.5619	-45.1416	0.066288		00:00:35.688000	0.099	357	36.4487	-45.4922	36.6326	-45.6761	-0.017871			00:00:35.707000	0.1	357	29.9659	-35.0788	29.9959	-35.1088	-0.00361		00:00:35.701000	-0.064	357	31.232
00:00:35.791000	0.065	358	37.6119	-46.5956	37.6767	-46.6604	-0.010986		00:00:35.809000	0.13	358	44.8484	-48.8241	45.3723	-49.3479	0.049196		00:00:35.801000	0.223	358	34.0063	-45.0793	34.4497	-45.5228	0.058207		00:00:35.782000	0.099	358	37.9652	-45.691	38.1982	-45.924	-0.023575			00:00:35.802000	0.1	358	30.0618	-35.0414	30.1055	-35.0851	-0.002342		00:00:35.805000	-0.064	358	31.7008
00:00:35.900000	0.065	359	37.5916	-46.6435	37.6571	-46.709	-0.011599		00:00:35.897000	0.13	359	45.0196	-48.7836	45.4852	-49.2492	0.052366		00:00:35.911000	0.223	359	33.7915	-45.1781	34.2791	-45.6657	0.060169		00:00:35.892000	0.101	359	29.7397	-43.6931	30.6108	-44.5643	-0.053332			00:00:35.896000	0.1	359	30.2263	-35.2973	30.2697	-35.3407	-0.002733		00:00:35.901000	-0.064	359	31.6055
00:00:36.011000	0.071	360	37.7149	-46.7458	37.7795	-46.8103	-0.011358		00:00:35.991000	0.13	360	44.9586	-48.7801	45.6911	-49.5126	0.059736		00:00:36.005000	0.226	360	34.3946	-45.0525	34.8518	-45.5097	0.058429		00:00:35.986000	0.101	360								00:00:36.007000	0.083	360	30.1138	-35.2539	30.1592	-35.2992	-0.002451		00:00:36.010000	-0.064	360	32.1049
00:00:36.105000	0.071	361	37.8491	-46.8357	37.9133	-46.8999	-0.011649		00:00:36.117000	0.134	361	45.5857	-49.2138	45.9708	-49.5989	0.04752		00:00:36.100000	0.226	361	33.988	-45.242	34.4887	-45.7426	0.060273		00:00:36.080000	0.101	361								00:00:36.101000	0.083	361	29.964	-35.3973	30.0547	-35.488	-0.005482		00:00:36.104000	-0.064	361	31.5735
00:00:36.200000	0.071	362	37.8192	-46.8494	37.8829	-46.9132	-0.011087		00:00:36.212000	0.134	362	45.199	-49.1766	45.7323	-49.7099	0.048623		00:00:36.209000	0.226	362	34.4089	-45.4769	34.8427	-45.9107	0.057559		00:00:36.175000	0.101	362	33.6073	-44.8892	33.8092	-45.0911	-0.022132			00:00:36.203000	0.083	362	30.4579	-35.5435	30.5141	-35.5996	-0.003954		00:00:36.201000	-0.063	362	31.6257
00:00:36.295000	0.071	363	37.9417	-46.904	38.0032	-46.9656	-0.011271		00:00:36.309000	0.134	363	45.7174	-49.1888	46.2981	-49.7695	0.049335		00:00:36.304000	0.226	363	34.6118	-45.6114	35.0361	-46.0358	0.056744		00:00:36.285000	0.103	363								00:00:36.290000	0.083	363	30.437	-35.541	30.4745	-35.5785	-0.004253		00:00:36.301000	-0.063	363	31.7539
00:00:36.404000	0.074	364	38.0533	-46.9384	38.1167	-47.0018	-0.011626		00:00:36.401000	0.134	364	46.521	-49.4347	47.0522	-49.9659	0.049849		00:00:36.399000	0.226	364	34.5383	-45.5071	34.9815	-45.9504	0.058385		00:00:36.380000	0.103	364								00:00:36.400000	0.042	364	30.3384	-35.9396	30.3791	-35.9803	-0.00345		00:00:36.402000	-0.063	364	31.2598
00:00:36.499000	0.074	365	38.0829	-47.1049	38.1328	-47.1548	-0.002326		00:00:36.497000	0.136	365	45.8992	-49.2729	46.4406	-49.8143	0.050255		00:00:36.495000	0.226	365	33.9661	-45.3861	34.5255	-45.9455	0.062218		00:00:36.490000	0.103	365	36.9186	-46.3606	37.4326	-46.8746	-0.019235			00:00:36.495000	0.042	365	30.5294	-35.8713	30.58	-35.9219	-0.004506		00:00:36.502000	-0.063	365	32.4526
00:00:36.593000	0.074	366	38.4399	-47.0803	38.4953	-47.1357	0.007554		00:00:36.607000	0.136	366	45.8269	-49.6525	46.4716	-50.2971	0.049123		00:00:36.615000	0.226	366	34.4088	-45.7619	34.8607	-46.2138	0.059045		00:00:36.585000	0.103	366								00:00:36.605000	0.042	366	30.5314	-35.9309	30.5785	-35.9779	-0.005235		00:00:36.606000	-0.064	366	31.7531
00:00:36.687000	0.074	367	38.505	-47.042	38.5661	-47.1031	-0.010112		00:00:36.703000	0.136	367	46.9154	-49.6364	47.5187	-50.2398	0.050375		00:00:36.701000	0.226	367	34.9076	-45.8612	35.3668	-46.3204	0.059654		00:00:36.680000	0.106	367								00:00:36.700000	0.042	367	30.5394	-36.1827	30.5827	-36.2259	-0.00486		00:00:36.702000	-0.064	367	31.7701
00:00:36.797000	0.076	368	38.5903	-47.1864	38.653	-47.2491	-0.010185		00:00:36.797000	0.136	368	46.2737	-49.5846	46.909	-50.22	0.052166		00:00:36.794000	0.226	368	34.9217	-46.1244	35.3539	-46.5566	0.05783		00:00:36.789000	0.106	368								00:00:36.811000	-0.001	368	30.6326	-36.4435	30.6777	-36.4887	-0.004056		00:00:36.809000	-0.064	368	32.9463
00:00:36.908000	0.076	369	38.5599	-47.3027	38.6216	-47.3645	-0.010386		00:00:36.892000	0.135	369	45.9034	-50.17	46.7371	-51.0037	0.038665		00:00:36.904000	0.226	369	34.4387	-46.163	34.8607	-46.585	0.056835		00:00:36.884000	0.106	369								00:00:36.905000	-0.001	369	30.8819	-36.1054	30.9291	-36.1526	-0.005777		00:00:36.904000	-0.064	369	32.0518
00:00:37.002000	0.076	370	38.5502	-47.4317	38.6122	-47.4937	-0.009716		00:00:37.002000	0.135	370	46.0376	-49.8702	46.8248	-50.6575	0.061663		00:00:37.014000	0.226	370	35.6388	-46.2164	36.0675	-46.6451	0.05716		00:00:36.979000	0.106	370								00:00:37	-0.001	370	30.8293	-36.2835	30.8884	-36.3426	-0.003082		00:00:37.003000	-0.064	370	32.0496
00:00:37.096000	0.076	371	38.6886	-47.4585	38.7517	-47.5216	-0.010337		00:00:37.096000	0.135	371	46.7833	-49.9514	47.3634	-50.5315	0.050653		00:00:37.109000	0.226	371	34.9823	-46.2987	35.4758	-46.7921	0.061389		00:00:37.073000	0.108	371								00:00:37.095000	-0.001	371	30.9412	-36.5485	30.982	-36.5893	-0.003872		00:00:37.092000	-0.064	371	32.285
00:00:37.206000	0.078	372	38.6721	-47.5725	38.7335	-47.6339	-0.010382		00:00:37.206000	0.135	372	47.2072	-50.0542	47.9464	-50.7934	0.048807		00:00:37.204000	0.229	372	35.1401	-46.3967	35.6151	-46.8716	0.061303		00:00:37.184000	0.108	372								00:00:37.205000	0.07	372	30.8889	-36.5738	30.9802	-36.6651	0.015846		00:00:37.203000	-0.064	372	32.8819
00:00:37.301000	0.078	373	38.7904	-47.6602	38.8526	-47.7225	-0.009997		00:00:37.300000	0.136	373	46.9016	-50.1409	47.3924	-50.6317	0.056194		00:00:37.298000	0.229	373	35.1722	-46.5614	35.6302	-47.0195	0.059425		00:00:37.279000	0.108									00:00:37.301000	0.07	373	30.8645	-36.617	31.0148	-36.7674	0.027733		00:00:37.304000	-0.064	373	33.2651
00:00:37.395000	0.078	374	38.8391	-47.755	38.9068	-47.8227	-0.010481		00:00:37.411000	0.136	374	47.0443	-50.2227	47.6016	-50.78	0.05361		00:00:37.408000	0.229	374	35.9111	-46.4596	36.3436	-46.8922	0.057988		00:00:37.376000	0.108									00:00:37.394000	0.07	374	30.9798	-36.7352	31.032	-36.7874	-0.004329		00:00:37.404000	-0.063	374	32.7838
00:00:37.490000	0.078	375	38.948	-47.8096	39.0132	-47.8748	-0.010551		00:00:37.506000	0.136	375	47.492	-50.4084	48.1483	-51.0647	0.053372		00:00:37.503000	0.229	375	35.3347	-46.8602	35.7907	-47.3162	0.059877		00:00:37.483000	0.107									00:00:37.489000	0.07	375	31.1809	-36.7884	31.2276	-36.835	-0.003812		00:00:37.503000	-0.063	375	32.9782
00:00:37.600000	0.081	376	39.0248	-47.9034	39.0917	-47.9703	-0.010087		00:00:37.601000	0.136	376	48.1499	-50.5233	48.7336	-51.1071	0.049993		00:00:37.598000	0.233	376	35.6418	-46.9169	36.1528	-47.4279	0.062861		00:00:37.593000	0.107									00:00:37.614000	0.138	376	30.9075	-36.7628	30.9644	-36.8198	-0.005021		00:00:37.613000	-0.063	376	32.8118
00:00:37.695000	0.081	377	39.0929	-47.9809	39.1603	-48.0483	-0.00988		00:00:37.696000	0.136	377	47.106	-50.4406	47.7015	-51.0361	0.053978		00:00:37.691000	0.233	377	35.3526	-47.1389	35.8885	-47.6748	0.064449		00:00:37.688000	0.107									00:00:37.708000	0.138	377	31.0065	-36.9389	31.0628	-36.9952	-0.004498		00:00:37.707000	-0.063	377	33.4086
00:00:37.804000	0.081	378	39.121	-48.057	39.1924	-48.1283	-0.010049		00:00:37.806000	0.136	378	47.1061	-50.4617	47.7187	-51.0744	0.05356		00:00:37.802000	0.233	378	35.8176	-47.0897	36.2774	-47.5495	0.059727		00:00:37.782000	0.107									00:00:37.803000	0.138	378	31.1444	-37.0757	31.202	-37.1334	-0.004503		00:00:37.805000	-0.063	378	32.5522
00:00:37.898000	0.081	379	39.0718	-48.1286	39.1383	-48.1952	-0.01004		00:00:37.900000	0.136	379	47.5297	-50.5812	48.2266	-51.2782	0.052328		00:00:37.912000	0.233	379	35.84	-47.1541	36.307	-47.6211	0.060577		00:00:37.876000	0.107									00:00:37.898000	0.138	379	31.1542	-37.1676	31.202	-37.2154	-0.004493		00:00:37.896000	-0.063	379	32.7465
00:00:38.009000	0.082	380	39.0139	-48.2188	39.0884	-48.2933	-0.010563		00:00:37.994000	0.136	380	48.1001	-50.8434	48.8154	-51.5586	0.053345		00:00:38.006000	0.234	380	36.2409	-47.1161	36.7042	-47.5794	0.060654		00:00:37.987000	0.107									00:00:38.009000	0.09	380	31.2287	-37.2803	31.2754	-37.327	-0.004892		00:00:38.007000	-0.063	380	33.3332
00:00:38.103000	0.082	381	39.4375	-48.2871	39.4971	-48.3467	-0.004123		00:00:38.089000	0.138	381	47.1069	-51.0363	47.8285	-51.7579	0.049833		00:00:38.100000	0.234	381	35.8943	-47.2705	36.3143	-47.6904	0.057308		00:00:38.081000	0.107									00:00:38.104000	0.09	381	31.2264	-37.2712	31.2742	-37.3191	-0.006211		00:00:38.105000	-0.063	381	33.6956
00:00:38.197000	0.082	382	39.4865	-48.3903	39.5628	-48.4666	-0.009619		00:00:38.214000	0.138	382	48.0778	-51.25	48.4736	-51.6458	0.050112		00:00:38.210000	0.234	382	36.303	-47.3348	36.7777	-47.8095	0.061985		00:00:38.175000	0.107									00:00:38.199000	0.09	382	31.3368	-37.3923	31.3945	-37.45	-0.005798		00:00:38.205000	-0.064	382	33.5135
00:00:38.292000	0.082	383	39.6154	-48.4479	39.6794	-48.5119	0.005397		00:00:38.309000	0.138	383	47.7974	-51.1522	48.4187	-51.7735	0.055351		00:00:38.304000	0.234	383	36.5472	-47.4581	37.0255	-47.9365	0.061964		00:00:38.269000	0.107									00:00:38.295000	0.09	383	31.3082	-37.569	31.3545	-37.6153	-0.005005		00:00:38.290000	-0.064	383	33.6157
00:00:38.403000	0.084	384	39.5486	-48.4605	39.6239	-48.5358	-0.009234		00:00:38.403000	0.138	384	48.9158	-51.2565	49.4121	-51.7528	0.055697		00:00:38.399000	0.236	384	36.8243	-47.6474	37.3354	-48.1585	0.064298		00:00:38.381000	0.107									00:00:38.404000	-0.013	384	31.4329	-37.4949	31.4888	-37.5508	-0.004994		00:00:38.406000	-0.064	384	33.6627
00:00:38.497000	0.084	385	39.5776	-48.6625	39.6508	-48.7357	-0.010223		00:00:38.497000	0.139	385	48.6033	-51.4127	49.1088	-51.9182	0.051929		00:00:38.494000	0.236	385	36.5288	-47.5724	37.0916	-48.1352	0.065936		00:00:38.491000	0.107									00:00:38.499000	-0.013	385	31.3157	-37.3739	31.3709	-37.429	-0.006158		00:00:38.510000	-0.064	385	34.3424
00:00:38.591000	0.084	386	39.6156	-48.6091	39.6943	-48.6878	-0.009219		00:00:38.607000	0.139	386	47.6118	-51.459	48.1672	-52.0144	0.051692		00:00:38.606000	0.236	386	36.8527	-47.6545	37.3524	-48.1542	0.063202		00:00:38.586000	0.107									00:00:38.593000	-0.013	386	31.3012	-37.7809	31.3624	-37.8421	-0.004394		00:00:38.606000	-0.064	386	33.7819
00:00:38.701000	0.084	387	39.7139	-48.6359	39.7867	-48.7087	-0.009278		00:00:38.702000	0.139	387	48.9099	-51.5321	49.6063	-52.2285	0.058469		00:00:38.699000	0.236	387	36.7153	-47.6135	37.3033	-48.2014	0.067352		00:00:38.680000	0.107									00:00:38.689000	-0.013	387	31.7514	-38.0109	31.8182	-38.0777	-0.00394		00:00:38.700000	-0.064	387	33.6671
00:00:38.811000	0.086	388	39.6191	-48.7403	39.6977	-48.8189	-0.009353		00:00:38.796000	0.139	388	48.2613	-51.441	48.9562	-52.1358	0.058032		00:00:38.809000	0.239	388	36.5548	-47.9867	37.0119	-48.4437	0.060693		00:00:38.790000	0.107									00:00:38.799000	-0.013	388	31.9067	-38.0918	31.9529	-38.138	-0.004988		00:00:38.809000	-0.064	388	34.3016
00:00:38.906000	0.086	389	39.6006	-48.7249	39.6731	-48.7974	-0.010381		00:00:38.891000	0.143	389	48.0619	-51.7252	48.5646	-52.2279	0.052196		00:00:38.903000	0.239	389	36.9175	-48.1448	37.3807	-48.608	0.061347		00:00:38.883000	0.107									00:00:38.909000	-0.013	389	31.8488	-38.0598	31.9114	-38.1224	-0.00633		00:00:38.907000	-0.064	389	34.8095
00:00:39	0.086	390	39.7066	-48.6788	39.7774	-48.7497	-0.008075		00:00:39.016000	0.143	390	48.7329	-51.608	49.4497	-52.3248	0.055145		00:00:39.017000	0.239	390	37.0135	-48.2513	37.5164	-48.7542	0.063637		00:00:38.978000	0.107									00:00:39.004000	-0.013	390	31.554	-38.114	31.6054	-38.1654	-0.005888		00:00:39.007000	-0.064	390	34.3093
00:00:39.094000	0.086	391	39.7842	-48.8064	39.8688	-48.891	-0.009419		00:00:39.111000	0.143	391	48.2832	-51.7027	48.9355	-52.355	0.055743		00:00:39.100000	0.239	391	36.8201	-48.0685	37.2858	-48.5342	0.058992		00:00:39.072000	0.109									00:00:39.098000	-0.013	391	31.765	-38.1558	31.8075	-38.1982	-0.005312		00:00:39.092000	-0.064	391	34.3039
00:00:39.204000	0.09	392	39.7508	-48.7653	39.8278	-48.8423	-0.008952		00:00:39.205000	0.143	392	49.0554	-51.8948	49.6345	-52.474	0.053056		00:00:39.194000	0.242	392	37.5851	-48.3198	38.1867	-48.9213	0.07017		00:00:39.182000	0.109									00:00:39.208000	0.046	392	31.7411	-38.3959	31.8102	-38.4651	-0.003069		00:00:39.207000	-0.064	392	34.3151
00:00:39.299000	0.09	393	39.5402	-48.5877	39.611	-48.6584	-0.007018		00:00:39.301000	0.144	393	49.1292	-51.7896	49.7323	-52.3928	0.060706		00:00:39.304000	0.242	393	37.1796	-48.4359	37.7164	-48.9728	0.065916		00:00:39.292000	0.109									00:00:39.309000	0.046	393	31.7837	-38.7271	31.8344	-38.7778	-0.005396		00:00:39.307000	-0.064	393	34.5404
00:00:39.393000	0.09	394	39.5277	-48.7118	39.6002	-48.7843	-0.007925		00:00:39.410000	0.144	394	49.2424	-52.1951	49.7772	-52.7299	0.052172		00:00:39.399000	0.242	394	37.5217	-48.3398	38.0843	-48.9024	0.067141		00:00:39.387000	0.109									00:00:39.397000	0.046	394	32.0581	-38.5268	32.1064	-38.5751	-0.005659		00:00:39.408000	-0.063	394	34.957
00:00:39.488000	0.09	395	39.5283	-48.7115	39.6051	-48.7883	-0.007821		00:00:39.504000	0.144	395	49.1346	-52.1835	49.7271	-52.7761	0.055594		00:00:39.511000	0.242	395	37.5422	-48.6212	38.0408	-49.1198	0.063928		00:00:39.481000	0.11									00:00:39.492000	0.046	395	31.7656	-38.4282	31.8199	-38.4825	-0.006812		00:00:39.500000	-0.063	395	34.2333
00:00:39.614000	0.094	396	39.6739	-48.6828	39.7533	-48.7622	-0.0089		00:00:39.598000	0.144								00:00:39.604000	0.246	396	37.2515	-48.9691	37.7082	-49.4258	0.059726		00:00:39.592000	0.11									00:00:39.602000	0.065	396	31.9711	-38.8137	32.0205	-38.8631	-0.005052		00:00:39.611000	-0.063	396	34.5688
00:00:39.708000	0.094	397	39.5655	-48.7663	39.6396	-48.8403	-0.007629		00:00:39.693000	0.144								00:00:39.698000	0.246	397	36.9738	-48.7649	37.5279	-49.3191	0.067746		00:00:39.686000	0.11									00:00:39.697000	0.065	397	31.9765	-38.7487	32.0319	-38.804	-0.006251		00:00:39.708000	-0.063	397	35.1513
00:00:39.803000	0.094	398	39.5767	-48.7301	39.6576	-48.811	-0.008086		00:00:39.803000	0.144								00:00:39.794000	0.246	398	38.0295	-48.8702	38.555	-49.3957	0.066189		00:00:39.780000	0.11									00:00:39.792000	0.065	398	32.2252	-38.813	32.3138	-38.9016	-0.006799		00:00:39.808000	-0.061	398	34.9246
00:00:39.898000	0.094	399	39.6388	-48.8042	39.7123	-48.8777	-0.007418		00:00:39.913000	0.144								00:00:39.903000	0.246	399	37.8688	-48.9229	38.3685	-49.4226	0.063972		00:00:39.875000	0.112									00:00:39.902000	0.065	399	32.2189	-39.0186	32.3262	-39.1259	0.002152		00:00:39.894000	-0.061	399	35.0775
00:00:40.008000	0.094	400	39.568	-48.7678	39.6296	-48.8294	-0.006045		00:00:40.008000	0.144								00:00:39.998000	0.248	400	37.4326	-49.1413	37.903	-49.6116	0.062006		00:00:39.985000	0.112									00:00:40.011000	0.068	400	32.1867	-39.0789	32.2512	-39.1435	-0.007541		00:00:40.008000	-0.061	400	35.0264
00:00:40.102000	0.094	401	39.5953	-48.8723	39.666	-48.9431	-0.007598		00:00:40.102000	0.149								00:00:40.094000	0.248	401	38.6199	-49.4518	39.1081	-49.94	0.061975		00:00:40.079000	0.112									00:00:40.105000	0.068	401	32.2576	-39.0898	32.3295	-39.1618	0.003744		00:00:40.109000	-0.061	401	35.4819
00:00:40.196000	0.094	402	39.6517	-48.9287	39.7286	-49.0056	-0.007656		00:00:40.213000	0.149								00:00:40.202000	0.248	402	37.3712	-49.118	37.8968	-49.6436	0.066623		00:00:40.175000	0.112									00:00:40.200000	0.068	402	32.3128	-39.1579	32.3881	-39.2332	-0.004089		00:00:40.209000	-0.06	402	34.9107
00:00:40.290000	0.094	403	39.629	-48.9397	39.706	-49.0166	-0.007036		00:00:40.308000	0.149								00:00:40.313000	0.248	403	38.4953	-49.4358	38.9527	-49.8931	0.061273		00:00:40.284000	0.114									00:00:40.294000	0.068	403	32.3128	-39.2423	32.4235	-39.3531	-0.002572		00:00:40.303000	-0.06	403	35.1124
00:00:40.400000	0.102	404	39.6448	-48.9769	39.7189	-49.051	-0.007088		00:00:40.402000	0.149								00:00:40.408000	0.249	404	38.2254	-49.4805	38.8055	-50.0606	0.069595		00:00:40.394000	0.114									00:00:40.404000	0.069	404	32.4132	-39.0029	32.4794	-39.0691	-0.005359		00:00:40.413000	-0.06	404	35.8462
00:00:40.496000	0.102	405	39.6546	-48.9142	39.7269	-48.9866	-0.006979		00:00:40.498000	0.157								00:00:40.502000	0.249	405	37.5289	-49.4114	38.0345	-49.9171	0.064061		00:00:40.489000	0.114									00:00:40.500000	0.069	405	32.3763	-38.8104	32.4494	-38.8835	-0.004748		00:00:40.509000	-0.06	405	35.774
00:00:40.606000	0.102	406	39.6881	-48.8854	39.7567	-48.954	-0.006175		00:00:40.610000	0.157								00:00:40.596000	0.249	406	37.9474	-49.4754	38.5143	-50.0424	0.067792		00:00:40.584000	0.114									00:00:40.594000	0.069	406	32.2009	-39.2616	32.2721	-39.3328	-0.006899		00:00:40.601000	-0.06	406	35.7171
00:00:40.700000	0.102	407	39.779	-48.9158	39.8543	-48.9911	-0.006384		00:00:40.704000	0.157								00:00:40.707000	0.249	407	37.9853	-49.7346	38.6729	-50.4222	0.073494		00:00:40.678000	0.114									00:00:40.702000	0.069	407	32.6105	-39.4989	32.6715	-39.56	-0.006433		00:00:40.696000	-0.06	407	35.6306
00:00:40.811000	0.107	408	39.728	-48.9808	39.7973	-49.0501	-0.006438		00:00:40.799000	0.157								00:00:40.802000	0.251	408	38.2805	-49.7278	38.8025	-50.2498	0.064829		00:00:40.789000	0.114									00:00:40.801000	0.069	408	32.714	-39.5492	32.7647	-39.5998	-0.005478		00:00:40.810000	-0.06	408	35.5919
00:00:40.905000	0.107	409	39.8687	-49.0746	39.9405	-49.1464	0.006053		00:00:40.894000	0.158								00:00:40.897000	0.251	409	38.6327	-50.096	39.1203	-50.5836	0.06431		00:00:40.883000	0.114									00:00:40.910000	0.069	409	32.735	-39.6218	32.7985	-39.6853	-0.00657		00:00:40.910000	-0.06	409	36.2427
00:00:40.999000	0.107	410	40.0708	-49.0538	40.1463	-49.1293	-0.006181		00:00:41.004000	0.158								00:00:40.995000	0.251	410	38.4969	-49.7821	39.0288	-50.314	0.067359		00:00:40.977000	0.114									00:00:41.005000	0.069	410	32.7156	-39.7301	32.7826	-39.7971	-0.00384		00:00:40.995000	-0.061	410	35.4721
00:00:41.094000	0.107	411	39.8245	-49.0027	39.9016	-49.0798	-0.005248		00:00:41.098000	0.158								00:00:41.102000	0.251	411	38.8736	-50.2132	39.357	-50.6965	0.063323		00:00:41.071000	0.115									00:00:41.100000	0.069	411	32.6899	-39.8056	32.7561	-39.8718	-0.005456		00:00:41.105000	-0.061	411	35.8193
00:00:41.188000	0.112	412	40.0215	-49.1344	40.1034	-49.2163	-0.005533		00:00:41.208000	0.158								00:00:41.196000	0.255	412	38.0851	-50.3215	38.6149	-50.8513	0.066306		00:00:41.197000	0.115									00:00:41.210000	0.071	412	32.745	-39.804	32.8032	-39.8623	-0.006046		00:00:41.215000	-0.061	412	36.6277
00:00:41.298000	0.112	413	40.8118	-48.4333	40.9067	-48.5282	0.011355		00:00:41.302000	0.156								00:00:41.296000	0.255	413	39.0148	-50.4086	39.5357	-50.9295	0.06651		00:00:41.291000	0.115									00:00:41.305000	0.071	413	32.8839	-39.7336	32.9752	-39.825	-0.007646		00:00:41.310000	-0.061	413	36.5796
00:00:41.392000	0.112	414							00:00:41.412000	0.156								00:00:41.400000	0.255	414	39.0801	-50.5569	39.5876	-51.0644	0.066004		00:00:41.386000	0.115									00:00:41.399000	0.071	414	32.6518	-39.8668	32.7061	-39.9211	-0.006469		00:00:41.404000	-0.06	414	36.5361
00:00:41.502000	0.112	415							00:00:41.507000	0.156								00:00:41.511000	0.255	415	38.9983	-50.3226	39.5561	-50.8804	0.068635		00:00:41.480000	0.115									00:00:41.493000	0.071	415	32.7583	-39.8859	32.8304	-39.958	-0.005117		00:00:41.498000	-0.06	415	36.4203
00:00:41.597000	0.117	416							00:00:41.601000	0.156								00:00:41.605000	0.256	416	39.3508	-50.4153	39.9105	-50.9751	0.069786		00:00:41.590000	0.115									00:00:41.603000	0.072	416	32.862	-39.8524	32.9356	-39.926	-0.006076		00:00:41.611000	-0.06	416	37.0604
00:00:41.707000	0.117	417							00:00:41.695000	0.158								00:00:41.700000	0.256	417	39.2663	-50.8867	39.7829	-51.4033	0.06632		00:00:41.685000	0.115									00:00:41.697000	0.072	417	32.8021	-39.7694	32.8577	-39.825	-0.00644		00:00:41.711000	-0.06	417	37.5781
00:00:41.802000	0.117	418							00:00:41.805000	0.158								00:00:41.797000	0.256	418	39.8264	-50.5752	40.3607	-51.1095	0.067374		00:00:41.779000	0.115									00:00:41.807000	0.072	418	32.7941	-39.8764	32.8542	-39.9365	-0.006466		00:00:41.798000	-0.056	418	37.0858
00:00:41.896000	0.117	419							00:00:41.899000	0.158								00:00:41.904000	0.256	419	38.8255	-50.5511	39.4167	-51.1423	0.069591		00:00:41.872000	0.116									00:00:41.903000	0.072	419	32.6743	-39.9663	32.7576	-40.0496	-0.003752		00:00:41.892000	-0.056	419	36.7961
00:00:41.991000	0.119								00:00:41.994000	0.158								00:00:41.997000	0.257	420	39.4124	-50.7109	40.0082	-51.3067	0.072053		00:00:41.995000	0.116									00:00:42.013000	0.073	420	32.6159	-39.8654	32.6883	-39.9377	-0.004871		00:00:42.012000	-0.056	420	37.0606
00:00:42.101000	0.119								00:00:42.105000	0.159								00:00:42.097000	0.257	421	39.5428	-50.8768	40.0812	-51.4152	0.068281		00:00:42.079000	0.116									00:00:42.107000	0.073	421	32.8786	-40.2343	32.9396	-40.2953	-0.004328		00:00:42.112000	-0.056	421	37.6419
00:00:42.195000	0.119								00:00:42.214000	0.159								00:00:42.197000	0.257	422	39.6095	-51.3511	40.1291	-51.8707	0.067251		00:00:42.189000	0.116									00:00:42.202000	0.073	422	33.0573	-40.0617	33.1389	-40.1433	-0.003718		00:00:42.207000	-0.054	422	36.9338
00:00:42.290000	0.119								00:00:42.308000	0.159								00:00:42.313000	0.257	423	39.4235	-50.7376	40.1343	-51.4484	0.073534		00:00:42.283000	0.118									00:00:42.297000	0.073	423	32.8409	-40.2524	32.9071	-40.3186	-0.003592		00:00:42.302000	-0.054	423	36.7095
00:00:42.384000	0.122								00:00:42.403000	0.159								00:00:42.408000	0.258	424	39.7111	-51.7857	40.4022	-52.4768	0.07777		00:00:42.393000	0.118									00:00:42.407000	0.078	424	33.3282	-39.9874	33.4171	-40.0763	-0.007214		00:00:42.413000	-0.054	424	37.6294
00:00:42.510000	0.122								00:00:42.498000	0.162								00:00:42.502000	0.258	425	41.014	-51.5486	41.9168	-52.4513	0.087854		00:00:42.488000	0.118									00:00:42.501000	0.078	425	33.0331	-40.1633	33.1359	-40.2662	-0.007924		00:00:42.513000	-0.054	425	37.6873
00:00:42.605000	0.122								00:00:42.608000	0.162								00:00:42.597000	0.258	426							00:00:42.582000	0.118									00:00:42.597000	0.078	426	33.0894	-40.2602	33.1857	-40.3566	-0.002108		00:00:42.599000	-0.056	426	37.6707
00:00:42.698000	0.122								00:00:42.702000	0.162								00:00:42.707000	0.258	427							00:00:42.676000	0.121									00:00:42.690000	0.078	427	33.0677	-40.3677	33.1193	-40.4193	-0.006308		00:00:42.693000	-0.056	427	37.4009
00:00:42.793000	0.125								00:00:42.797000	0.162								00:00:42.801000	0.259	428							00:00:42.787000	0.121									00:00:42.816000	0.082	428	32.8812	-40.4514	32.9393	-40.5095	-0.006566		00:00:42.788000	-0.056	428	37.7799
00:00:42.904000	0.125								00:00:42.892000	0.166								00:00:42.898000	0.259	429							00:00:42.886000	0.121									00:00:42.911000	0.082	429	32.8256	-40.0979	32.8722	-40.1446	-0.007294		00:00:42.913000	-0.056	429	37.9734
00:00:42.998000	0.125								00:00:43.018000	0.166								00:00:42.998000	0.259	430							00:00:42.975000	0.121									00:00:43.005000	0.082	430	32.8673	-40.0356	32.9163	-40.0846	-0.007768		00:00:43.007000	-0.059	430	37.5936
00:00:43.093000	0.125								00:00:43.112000	0.166								00:00:43.115000	0.259	431							00:00:43.085000	0.124									00:00:43.100000	0.082	431	32.7212	-40.0046	32.8055	-40.0889	-0.007467		00:00:43.102000	-0.059	431	37.5628
00:00:43.187000	0.131								00:00:43.207000	0.166								00:00:43.210000	0.261	432							00:00:43.197000	0.124									00:00:43.210000	0.088	432	32.822	-40.133	32.8719	-40.1829	-0.007927		00:00:43.196000	-0.059	432	38.4156
00:00:43.297000	0.131								00:00:43.300000	0.167								00:00:43.305000	0.261	433							00:00:43.291000	0.124									00:00:43.303000	0.088	433	33.2026	-40.2426	33.261	-40.301	-0.004932		00:00:43.306000	-0.059	433	38.278
00:00:43.407000	0.131								00:00:43.410000	0.167								00:00:43.399000	0.261	434							00:00:43.385000	0.124									00:00:43.398000	0.088	434	32.937	-40.2543	32.9802	-40.2975	-0.006242		00:00:43.409000	-0.058	434	38.3022
00:00:43.501000	0.131								00:00:43.505000	0.167								00:00:43.509000	0.261	435							00:00:43.480000	0.128									00:00:43.492000	0.088	435	33.0083	-40.3623	33.058	-40.4121	-0.003919		00:00:43.506000	-0.058	435	38.6633
00:00:43.596000	0.136								00:00:43.599000	0.167								00:00:43.603000	0.263								00:00:43.590000	0.128									00:00:43.617000	0.094	436	32.99	-40.5428	33.0601	-40.6128	-0.007035		00:00:43.598000	-0.058	436	38.5329
00:00:43.706000	0.136								00:00:43.693000	0.167								00:00:43.699000	0.263								00:00:43.684000	0.128									00:00:43.711000	0.094	437	33.3174	-40.0461	33.383	-40.1117	-0.004474		00:00:43.708000	-0.058	437	38.7702
00:00:43.800000	0.136								00:00:43.804000	0.167								00:00:43.799000	0.263								00:00:43.782000	0.128									00:00:43.806000	0.094	438	33.2858	-40.0208	33.3366	-40.0716	-0.003893		00:00:43.803000	-0.057	438	38.3034
00:00:43.894000	0.136								00:00:43.914000	0.167								00:00:43.902000	0.263								00:00:43.873000	0.129									00:00:43.900000	0.094	439	32.9959	-40.0543	33.0744	-40.1328	-0.003156		00:00:43.897000	-0.057	439	38.8388
00:00:43.989000	0.141								00:00:44.008000	0.167								00:00:43.999000	0.265								00:00:43.983000	0.129									00:00:43.995000	0.098	440	33.2141	-40.1221	33.2806	-40.1885	0.003977		00:00:43.991000	-0.057	440	39.0502
00:00:44.099000	0.141								00:00:44.103000	0.168								00:00:44.107000	0.265								00:00:44.092000	0.129									00:00:44.107000	0.098	441	33.1428	-40.0343	33.2291	-40.1206	-0.005556		00:00:44.101000	-0.057	441	38.1735
00:00:44.194000	0.141								00:00:44.213000	0.168								00:00:44.202000	0.265								00:00:44.187000	0.129									00:00:44.201000	0.098	442	33.1551	-40.1626	33.2164	-40.2239	-0.005075		00:00:44.195000	-0.058	442	38.4243
00:00:44.303000	0.141								00:00:44.307000	0.168								00:00:44.313000	0.265								00:00:44.281000	0.129									00:00:44.294000	0.098	443	33.2849	-40.1263	33.327	-40.1684	-0.004622		00:00:44.306000	-0.058	443	39.0114
00:00:44.397000	0.147								00:00:44.402000	0.168								00:00:44.407000	0.265								00:00:44.391000	0.129									00:00:44.389000	0.1	444	33.0418	-40.0111	33.085	-40.0543	-0.004688		00:00:44.401000	-0.058	444	39.262
00:00:44.508000	0.147								00:00:44.500000	0.173								00:00:44.502000	0.265								00:00:44.485000	0.129									00:00:44.499000	0.1	445	33.2591	-40.1592	33.331	-40.2312	-0.001819		00:00:44.511000	-0.058	445	38.6933
00:00:44.602000	0.147								00:00:44.607000	0.173								00:00:44.601000	0.265								00:00:44.579000	0.129									00:00:44.594000	0.1	446	33.308	-40.344	33.352	-40.3881	-0.00433		00:00:44.605000	-0.059	446	39.0543
00:00:44.697000	0.147								00:00:44.700000	0.173								00:00:44.706000	0.265								00:00:44.674000	0.131									00:00:44.704000	0.1	447	33.5611	-40.1996	33.6297	-40.2682	-0.002661		00:00:44.699000	-0.059	447	39.3338
00:00:44.792000	0.15								00:00:44.810000	0.173								00:00:44.801000	0.268								00:00:44.784000	0.131									00:00:44.798000	0.102	448	33.4763	-40.39	33.5312	-40.4449	-0.003035		00:00:44.794000	-0.059	448	39.5025
00:00:44.902000	0.15								00:00:44.904000	0.179								00:00:44.901000	0.268								00:00:44.894000	0.131									00:00:44.908000	0.102	449	33.583	-40.4343	33.6557	-40.5071	-0.001542		00:00:44.905000	-0.059	449	39.3711
00:00:44.997000	0.15								00:00:44.998000	0.179								00:00:45.001000	0.268								00:00:44.989000	0.131									00:00:45.003000	0.102	450	33.3533	-40.4988	33.4047	-40.5503	-0.00479		00:00:45	-0.06	450	39.9169
00:00:45.092000	0.15								00:00:45.109000	0.179								00:00:45.116000	0.268								00:00:45.083000	0.132									00:00:45.101000	0.102	451	33.4813	-40.4908	33.5339	-40.5434	-0.003212		00:00:45.094000	-0.06	451	39.1374
00:00:45.187000	0.153								00:00:45.204000	0.179								00:00:45.210000	0.27								00:00:45.177000	0.132									00:00:45.195000	0.105	452	33.4707	-40.6816	33.5119	-40.7228	-0.003332		00:00:45.188000	-0.06	452	40.1014
00:00:45.312000	0.153								00:00:45.298000	0.182								00:00:45.305000	0.27								00:00:45.288000	0.132									00:00:45.305000	0.105	453	33.5183	-40.5643	33.5909	-40.6369	-0.003473		00:00:45.314000	-0.06	453	39.198
00:00:45.408000	0.153								00:00:45.393000	0.182								00:00:45.401000	0.27								00:00:45.383000	0.132									00:00:45.400000	0.105	454	33.4925	-40.7941	33.5533	-40.8549	-0.004922		00:00:45.408000	-0.06	454	39.8823
00:00:45.503000	0.153								00:00:45.503000	0.182								00:00:45.511000	0.27								00:00:45.476000	0.132									00:00:45.495000	0.105	455	33.4954	-40.8241	33.5681	-40.8968	-0.001804		00:00:45.503000	-0.06	455	39.6265
00:00:45.597000	0.157								00:00:45.597000	0.182								00:00:45.606000	0.271								00:00:45.571000	0.132									00:00:45.590000	0.111	456	33.7629	-40.846	33.8074	-40.8905	-0.003258		00:00:45.598000	-0.06	456	39.1868
00:00:45.707000	0.157								00:00:45.692000	0.184								00:00:45.702000	0.271								00:00:45.681000	0.132									00:00:45.701000	0.111	457	33.5959	-40.9052	33.6322	-40.9416	-0.003452		00:00:45.708000	-0.06	457	40.5808
00:00:45.801000	0.157								00:00:45.797000	0.184								00:00:45.802000	0.271								00:00:45.775000	0.132									00:00:45.795000	0.111	458	33.7291	-41.0759	33.8163	-41.163	-0.001977		00:00:45.803000	-0.059	458	39.8371
00:00:45.895000	0.157								00:00:45.907000	0.184								00:00:45.907000	0.271								00:00:45.886000	0.133									00:00:45.905000	0.111	459	33.7152	-41.0735	33.7621	-41.1204	-0.004208		00:00:45.896000	-0.059	459	40.723
00:00:45.990000	0.158								00:00:46.002000	0.184								00:00:46.003000	0.272								00:00:45.980000	0.133									00:00:46	0.118	460	33.7437	-41.064	33.7893	-41.1096	-0.003998		00:00:45.990000	-0.059	460	41.0002
00:00:46.100000	0.158								00:00:46.096000	0.185								00:00:46.103000	0.272								00:00:46.090000	0.133									00:00:46.109000	0.118	461	33.8078	-41.1683	33.8484	-41.2089	-0.002554		00:00:46.101000	-0.059	461	39.954
00:00:46.195000	0.158								00:00:46.190000	0.185								00:00:46.203000	0.272								00:00:46.184000	0.133									00:00:46.204000	0.118	462	33.7297	-41.1217	33.7818	-41.1738	-0.004453		00:00:46.211000	-0.057	462	39.8497
00:00:46.305000	0.158								00:00:46.301000	0.185								00:00:46.313000	0.272								00:00:46.278000	0.133									00:00:46.298000	0.118	463	33.7213	-41.3188	33.7899	-41.3874	-0.000661		00:00:46.306000	-0.057	463	40.6708
00:00:46.399000	0.16								00:00:46.412000	0.185								00:00:46.407000	0.273								00:00:46.373000	0.133									00:00:46.392000	0.121	464	33.899	-41.3837	33.9427	-41.4274	-0.00181		00:00:46.400000	-0.057	464	41.1658
00:00:46.509000	0.16								00:00:46.506000	0.188								00:00:46.503000	0.273								00:00:46.482000	0.133									00:00:46.502000	0.121	465	33.8214	-41.3646	33.8922	-41.4354	-0.000789		00:00:46.513000	-0.057	465	41.0305
00:00:46.604000	0.16								00:00:46.601000	0.188								00:00:46.603000	0.273								00:00:46.577000	0.133									00:00:46.596000	0.121	466	33.7215	-41.4011	33.7888	-41.4684	-0.003571		00:00:46.603000	-0.055	466	41.6869
00:00:46.699000	0.16								00:00:46.710000	0.188								00:00:46.708000	0.273								00:00:46.687000	0.134									00:00:46.691000	0.121	467	33.8855	-41.5822	33.9486	-41.6454	-0.000157		00:00:46.698000	-0.055	467	40.4663
00:00:46.793000	0.164								00:00:46.805000	0.188								00:00:46.804000	0.275								00:00:46.782000	0.134									00:00:46.802000	0.122	468	34.0767	-41.5941	34.1489	-41.6663	0.000244		00:00:46.792000	-0.055	468	41.3098
00:00:46.904000	0.164								00:00:46.899000	0.189								00:00:46.904000	0.275								00:00:46.892000	0.134									00:00:46.912000	0.122	469	34.0149	-41.6004	34.0896	-41.6751	-0.002519		00:00:46.903000	-0.055	469	41.1699
00:00:46.998000	0.164								00:00:46.994000	0.189								00:00:47.005000	0.275								00:00:46.986000	0.134									00:00:47.006000	0.122	470	33.8542	-41.7799	33.9185	-41.8442	-0.002669		00:00:46.997000	-0.054	470	41.0741
00:00:47.093000	0.164								00:00:47.105000	0.189								00:00:47.117000	0.275								00:00:47.079000	0.137									00:00:47.100000	0.122	471	34.0525	-41.7648	34.0991	-41.8115	-0.002415		00:00:47.107000	-0.054	471	41.8336
00:00:47.187000	0.168								00:00:47.199000	0.189								00:00:47.212000	0.278								00:00:47.174000	0.137									00:00:47.195000	0.126	472	34.2311	-41.7765	34.2776	-41.8231	-0.003395		00:00:47.203000	-0.054	472	41.6814
00:00:47.312000	0.168								00:00:47.294000	0.19								00:00:47.306000	0.278								00:00:47.285000	0.137									00:00:47.305000	0.126	473	33.936	-41.7463	33.9974	-41.8077	-0.002191		00:00:47.312000	-0.054	473	40.7847
00:00:47.407000	0.168								00:00:47.404000	0.19								00:00:47.401000	0.278								00:00:47.379000	0.137									00:00:47.400000	0.126	474	34.1277	-41.8836	34.1916	-41.9476	-0.001616		00:00:47.406000	-0.052	474	41.0922
00:00:47.501000	0.168								00:00:47.514000	0.19								00:00:47.512000	0.278								00:00:47.474000	0.139									00:00:47.494000	0.126	475	34.166	-41.8255	34.2337	-41.8932	-0.000861		00:00:47.499000	-0.052	475	41.8723
00:00:47.595000	0.169								00:00:47.608000	0.19								00:00:47.606000	0.281								00:00:47.584000	0.139									00:00:47.589000	0.129	476	34.0501	-41.7467	34.1387	-41.8354	-0.001314		00:00:47.593000	-0.052	476	41.6376
00:00:47.707000	0.169								00:00:47.703000	0.197								00:00:47.706000	0.281								00:00:47.694000	0.139									00:00:47.700000	0.129	477	34.1644	-41.9863	34.2182	-42.0401	-0.005419		00:00:47.703000	-0.052	477	42.4593
00:00:47.800000	0.169								00:00:47.798000	0.197								00:00:47.795000	0.281								00:00:47.788000	0.139									00:00:47.810000	0.129	478	34.1876	-42.298	34.2482	-42.3586	-0.004207		00:00:47.798000	-0.05	478	41.7753
00:00:47.895000	0.169								00:00:47.909000	0.197								00:00:47.907000	0.281								00:00:47.882000	0.141									00:00:47.905000	0.129	479	34.258	-42.1174	34.3101	-42.1695	-0.002534		00:00:47.893000	-0.05	479	42.097
00:00:47.989000	0.172								00:00:48.003000	0.197								00:00:48.007000	0.281								00:00:47.976000	0.141									00:00:48	0.132	480	34.3779	-42.1672	34.4308	-42.2201	-0.003223		00:00:48.003000	-0.05	480	41.5462
00:00:48.099000	0.172								00:00:48.098000	0.199								00:00:48.110000	0.281								00:00:48.086000	0.141									00:00:48.110000	0.132	481	34.4929	-42.1926	34.5363	-42.236	-0.002697		00:00:48.113000	-0.05	481	42.4846
00:00:48.209000	0.172								00:00:48.192000	0.199								00:00:48.204000	0.281								00:00:48.181000	0.141									00:00:48.205000	0.132	482	34.2459	-42.2497	34.3069	-42.3107	-0.001962		00:00:48.208000	-0.051	482	42.0527
00:00:48.303000	0.172								00:00:48.301000	0.199								00:00:48.299000	0.281								00:00:48.275000	0.143									00:00:48.300000	0.132	483	34.4923	-42.3703	34.5758	-42.4539	-4.5e-05		00:00:48.302000	-0.051	483	42.396
00:00:48.398000	0.178								00:00:48.412000	0.199								00:00:48.408000	0.283								00:00:48.370000	0.143									00:00:48.394000	0.136	484	34.6612	-42.3215	34.7357	-42.3961	-0.001805		00:00:48.396000	-0.051	484	42.2137
00:00:48.508000	0.178								00:00:48.506000	0.196								00:00:48.509000	0.283								00:00:48.496000	0.143									00:00:48.505000	0.136	485	34.449	-42.4497	34.5103	-42.5111	-0.002621		00:00:48.506000	-0.051	485	42.8402
00:00:48.605000	0.178								00:00:48.601000	0.196								00:00:48.598000	0.283								00:00:48.590000	0.143									00:00:48.599000	0.136	486	34.3992	-42.4032	34.4579	-42.4619	-0.00294		00:00:48.600000	-0.052	486	42.5102
00:00:48.698000	0.178								00:00:48.711000	0.196								00:00:48.692000	0.283								00:00:48.685000	0.145									00:00:48.693000	0.136	487	34.3111	-42.4907	34.3698	-42.5494	0.004949		00:00:48.695000	-0.052	487	42.4203
00:00:48.792000	0.182								00:00:48.805000	0.196								00:00:48.809000	0.284								00:00:48.779000	0.145									00:00:48.803000	0.14	488	34.5567	-42.5202	34.6108	-42.5742	-0.001734		00:00:48.790000	-0.052	488	42.6394
00:00:48.902000	0.182								00:00:48.900000	0.198								00:00:48.897000	0.284								00:00:48.889000	0.145									00:00:48.913000	0.14	489	34.9167	-42.2421	35.0082	-42.3335	0.010517		00:00:48.915000	-0.052	489	43.0059
00:00:48.997000	0.182								00:00:48.995000	0.198								00:00:49.006000	0.284								00:00:48.984000	0.145									00:00:49.007000	0.14	490	34.6141	-42.5554	34.9758	-42.9171	0.043471		00:00:49.010000	-0.05	490	42.8739
00:00:49.106000	0.182								00:00:49.105000	0.198								00:00:49.089000	0.284								00:00:49.078000	0.148									00:00:49.101000	0.14	491	35.0272	-42.6561	35.0816	-42.7105	-0.001324		00:00:49.105000	-0.05	491	43.2113
00:00:49.201000	0.186								00:00:49.200000	0.198								00:00:49.210000	0.286								00:00:49.173000	0.148									00:00:49.196000	0.145	492	34.798	-42.6467	34.8503	-42.6991	-0.002133		00:00:49.199000	-0.05	492	41.9281
00:00:49.311000	0.186								00:00:49.294000	0.2								00:00:49.310000	0.286								00:00:49.284000	0.148									00:00:49.306000	0.145	493	34.4296	-42.5342	34.4956	-42.6001	-0.000537		00:00:49.308000	-0.05	493	42.5489
00:00:49.404000	0.186								00:00:49.405000	0.2								00:00:49.404000	0.286								00:00:49.378000	0.148									00:00:49.400000	0.145	494	34.3275	-42.6985	34.4165	-42.7875	-0.004638		00:00:49.402000	-0.05	494	43.225
00:00:49.499000	0.186								00:00:49.514000	0.2								00:00:49.499000	0.286								00:00:49.487000	0.153									00:00:49.494000	0.145	495	34.6303	-42.7456	34.7005	-42.8158	-0.001709		00:00:49.498000	-0.05	495	42.3153
00:00:49.593000	0.19								00:00:49.609000	0.2								00:00:49.610000	0.289								00:00:49.583000	0.153									00:00:49.589000	0.147	496	33.995	-42.7122	34.1766	-42.8937	0.003284		00:00:49.592000	-0.05	496	43.5671
00:00:49.703000	0.19								00:00:49.703000	0.201								00:00:49.704000	0.289								00:00:49.692000	0.153									00:00:49.715000	0.147	497	34.6744	-42.9637	34.7478	-43.0371	-0.00098		00:00:49.704000	-0.05	497	42.8204
00:00:49.798000	0.19								00:00:49.799000	0.201								00:00:49.802000	0.289								00:00:49.787000	0.153									00:00:49.809000	0.147	498	34.4447	-43.0564	34.5254	-43.137	-0.003103		00:00:49.798000	-0.049	498	43.0861
00:00:49.893000	0.19								00:00:49.909000	0.201								00:00:49.901000	0.289								00:00:49.881000	0.157									00:00:49.904000	0.147	499	34.6944	-42.6942	34.746	-42.7458	-0.003426		00:00:49.893000	-0.049	499	42.5406
00:00:50.002000	0.194								00:00:50.003000	0.201								00:00:50.011000	0.293								00:00:49.976000	0.157									00:00:49.998000	0.148	500	34.9941	-42.9945	35.0618	-43.0622	-0.004764		00:00:50.003000	-0.049	500	43.6477
00:00:50.096000	0.194								00:00:50.098000	0.205								00:00:50.099000	0.293								00:00:50.086000	0.157									00:00:50.109000	0.148	501	34.3	-42.9985	34.3715	-43.0699	-0.005154		00:00:50.114000	-0.049	501	44.1035
00:00:50.206000	0.194								00:00:50.192000	0.205								00:00:50.194000	0.293								00:00:50.181000	0.157									00:00:50.203000	0.148	502	35.0462	-43.1637	35.0998	-43.2173	-0.002411		00:00:50.208000	-0.048	502	43.898
00:00:50.300000	0.194								00:00:50.302000	0.205								00:00:50.289000	0.293								00:00:50.275000	0.159									00:00:50.297000	0.148	503	35.0815	-42.9171	35.1518	-42.9874	-0.001291		00:00:50.303000	-0.048	503	43.5763
00:00:50.395000	0.2								00:00:50.413000	0.205								00:00:50.415000	0.291								00:00:50.385000	0.159									00:00:50.392000	0.15	504	34.7525	-43.0068	34.9351	-43.1894	0.0014		00:00:50.398000	-0.048	504	43.4875
00:00:50.489000	0.2								00:00:50.508000	0.209								00:00:50.501000	0.291								00:00:50.495000	0.159									00:00:50.503000	0.15	505	35.0948	-43.2254	35.1466	-43.2772	-0.00315		00:00:50.508000	-0.048	505	44.471
00:00:50.601000	0.2								00:00:50.603000	0.209								00:00:50.605000	0.291								00:00:50.589000	0.159									00:00:50.613000	0.15	506	35.0585	-43.2154	35.1156	-43.2725	-0.001707		00:00:50.604000	-0.048	506	43.6763
00:00:50.695000	0.2								00:00:50.713000	0.209								00:00:50.700000	0.291								00:00:50.685000	0.161									00:00:50.707000	0.15	507	34.0145	-42.7496	34.2813	-43.0163	0.001678		00:00:50.698000	-0.048	507	43.9048
00:00:50.790000	0.207								00:00:50.808000	0.209								00:00:50.812000	0.292								00:00:50.779000	0.161									00:00:50.801000	0.154	508	34.9766	-43.2876	35.0473	-43.3583	-0.000496		00:00:50.792000	-0.048	508	43.112
00:00:50.884000	0.207								00:00:50.902000	0.21								00:00:50.905000	0.292								00:00:50.890000	0.161									00:00:50.912000	0.154	509	34.7347	-43.3995	34.7869	-43.4517	-0.002985		00:00:50.902000	-0.048	509
00:00:51.011000	0.207								00:00:50.997000	0.21								00:00:50.999000	0.292								00:00:50.984000	0.161									00:00:51.008000	0.154	510	34.9116	-43.2513	34.9712	-43.3109	-0.004078		00:00:51.013000	-0.047	510
00:00:51.105000	0.207								00:00:51.108000	0.21								00:00:51.093000	0.292								00:00:51.079000	0.165									00:00:51.102000	0.154	511	35.0417	-42.8579	35.1111	-42.9273	-0.003863		00:00:51.107000	-0.047	511
00:00:51.199000	0.208								00:00:51.202000	0.21								00:00:51.212000	0.294								00:00:51.173000	0.165									00:00:51.196000	0.16	512	34.8005	-43.413	34.8769	-43.4895	0.000725		00:00:51.202000	-0.047	512
00:00:51.293000	0.208								00:00:51.298000	0.211								00:00:51.297000	0.294								00:00:51.283000	0.165									00:00:51.306000	0.16	513	35.3593	-42.8595	35.4175	-42.9177	-0.003646		00:00:51.312000	-0.047	513
00:00:51.405000	0.208								00:00:51.394000	0.211								00:00:51.392000	0.294								00:00:51.393000	0.165									00:00:51.401000	0.16	514	35.3041	-42.8886	35.3682	-42.9528	0.000373		00:00:51.407000	-0.046	514
00:00:51.498000	0.208								00:00:51.504000	0.211								00:00:51.502000	0.294								00:00:51.487000	0.166									00:00:51.495000	0.16	515	35.2079	-42.3942	35.2859	-42.4722	-0.001582		00:00:51.502000	-0.046	515
00:00:51.591000	0.207								00:00:51.614000	0.211								00:00:51.613000	0.298								00:00:51.582000	0.166									00:00:51.590000	0.164	516	35.2475	-43.5151	35.2964	-43.564	-0.00164		00:00:51.597000	-0.046	516
00:00:51.686000	0.207								00:00:51.709000	0.208								00:00:51.707000	0.298								00:00:51.692000	0.166									00:00:51.715000	0.164	517	35.4065	-43.422	35.4597	-43.4751	-0.003224		00:00:51.691000	-0.046	517
00:00:51.800000	0.207								00:00:51.804000	0.208								00:00:51.801000	0.298								00:00:51.786000	0.166									00:00:51.810000	0.164	518	34.3434	-43.3681	34.5535	-43.5782	0.001478		00:00:51.801000	-0.044	518
00:00:51.895000	0.207								00:00:51.915000	0.208								00:00:51.896000	0.298								00:00:51.881000	0.167									00:00:51.904000	0.164	519	35.3584	-43.4562	35.4106	-43.5084	-0.001138		00:00:51.896000	-0.044	519
00:00:52.005000	0.209								00:00:52.010000	0.208								00:00:52.013000	0.301								00:00:51.984000	0.167									00:00:51.998000	0.167	520	35.211	-43.52	35.2582	-43.5671	0.002443		00:00:52.006000	-0.044	520
00:00:52.099000	0.209								00:00:52.104000	0.207								00:00:52.099000	0.301								00:00:52.093000	0.167									00:00:52.108000	0.167	521	35.2004	-43.4994	35.2452	-43.5443	-0.000359		00:00:52.101000	-0.044	521
00:00:52.209000	0.209								00:00:52.198000	0.207								00:00:52.194000	0.301								00:00:52.188000	0.167									00:00:52.203000	0.167	522	35.36	-43.5474	35.406	-43.5934	0.00071		00:00:52.211000	-0.042	522
00:00:52.304000	0.209								00:00:52.308000	0.207								00:00:52.288000	0.301								00:00:52.282000	0.168									00:00:52.298000	0.167	523	35.3646	-43.6687	35.4127	-43.7168	8.2e-05		00:00:52.305000	-0.042	523
00:00:52.399000	0.214								00:00:52.403000	0.207								00:00:52.415000	0.303								00:00:52.377000	0.168									00:00:52.400000	0.17	524	35.371	-43.8707	35.4104	-43.9101	0.000851		00:00:52.401000	-0.042	524
00:00:52.493000	0.214								00:00:52.498000	0.207								00:00:52.508000	0.303								00:00:52.487000	0.168									00:00:52.487000	0.17	525	35.5601	-43.7506	35.6055	-43.7961	0.000194		00:00:52.495000	-0.042	525
00:00:52.603000	0.214								00:00:52.592000	0.207								00:00:52.604000	0.303								00:00:52.581000	0.168									00:00:52.598000	0.17	526	35.5722	-43.7624	35.6339	-43.8242	-0.00126		00:00:52.605000	-0.038	526
00:00:52.698000	0.214								00:00:52.718000	0.207								00:00:52.700000	0.303								00:00:52.675000	0.167									00:00:52.708000	0.17	527	35.453	-43.7117	35.6041	-43.8627	0.000547		00:00:52.700000	-0.038	527
00:00:52.794000	0.219								00:00:52.813000	0.207								00:00:52.814000	0.307								00:00:52.785000	0.167									00:00:52.803000	0.174	528	35.6091	-43.7538	35.6905	-43.8351	-0.000763		00:00:52.794000	-0.038	528
00:00:52.887000	0.219								00:00:52.907000	0.207								00:00:52.901000	0.307								00:00:52.895000	0.167									00:00:52.898000	0.174	529	35.5655	-43.7405	35.6564	-43.8314	0.000885		00:00:52.888000	-0.038	529
00:00:53.012000	0.219								00:00:53.003000	0.207								00:00:52.996000	0.307								00:00:52.990000	0.167									00:00:53.008000	0.174	530	35.5004	-43.7888	35.5459	-43.8342	-0.00088		00:00:53.014000	-0.038	530
00:00:53.106000	0.219								00:00:53.113000	0.207								00:00:53.090000	0.307								00:00:53.084000	0.165									00:00:53.102000	0.174	531	35.2398	-43.8153	35.3262	-43.9016	-0.002156		00:00:53.111000	-0.038	531
00:00:53.201000	0.224								00:00:53.207000	0.207								00:00:53.215000	0.312								00:00:53.179000	0.165									00:00:53.198000	0.176	532	35.3729	-43.8096	35.4387	-43.8754	0.001958		00:00:53.202000	-0.038	532
00:00:53.295000	0.224								00:00:53.302000	0.208								00:00:53.309000	0.312								00:00:53.290000	0.165									00:00:53.297000	0.176	533	35.4548	-43.9309	35.4983	-43.9744	-0.000937		00:00:53.297000	-0.038	533
00:00:53.405000	0.224								00:00:53.396000	0.208								00:00:53.404000	0.312								00:00:53.385000	0.165									00:00:53.403000	0.176	534	35.3721	-43.9831	35.5036	-44.1146	0.001962		00:00:53.413000	-0.037	534
00:00:53.500000	0.224								00:00:53.491000	0.208								00:00:53.498000	0.312								00:00:53.479000	0.168									00:00:53.497000	0.176	535	35.5164	-44.0172	35.5696	-44.0704	0.008242		00:00:53.507000	-0.037	535
00:00:53.593000	0.228								00:00:53.600000	0.208								00:00:53.616000	0.312								00:00:53.574000	0.168									00:00:53.591000	0.18	536	35.3027	-44.0459	35.3695	-44.1126	0.002329		00:00:53.601000	-0.037	536
00:00:53.688000	0.228								00:00:53.710000	0.21								00:00:53.702000	0.312								00:00:53.685000	0.168									00:00:53.701000	0.18	537	35.5659	-43.9836	35.6167	-44.0345	0.005859		00:00:53.695000	-0.037	537
00:00:53.799000	0.228								00:00:53.805000	0.21								00:00:53.797000	0.312								00:00:53.795000	0.168									00:00:53.811000	0.18	538	35.6963	-43.9813	35.737	-44.022	0.000937		00:00:53.806000	-0.036	538
00:00:53.894000	0.228								00:00:53.899000	0.21								00:00:53.891000	0.312								00:00:53.890000	0.17									00:00:53.906000	0.18	539	35.6602	-43.9931	35.6953	-44.0282	-8e-05		00:00:53.900000	-0.036	539
00:00:54.004000	0.23								00:00:54.010000	0.21								00:00:54.016000	0.314								00:00:53.984000	0.17									00:00:54.001000	0.182	540	35.7181	-43.9974	35.7536	-44.0328	-0.000303		00:00:53.994000	-0.036	540
00:00:54.099000	0.23								00:00:54.104000	0.214								00:00:54.111000	0.314								00:00:54.094000	0.17									00:00:54.096000	0.182	541	35.5683	-43.8808	35.6079	-43.9204	-0.001319		00:00:54.088000	-0.036	541
00:00:54.210000	0.23								00:00:54.198000	0.214								00:00:54.205000	0.314								00:00:54.188000	0.17									00:00:54.206000	0.182	542	35.71	-44.0347	35.7492	-44.0739	-0.000633		00:00:54.214000	-0.034
00:00:54.304000	0.23								00:00:54.292000	0.214								00:00:54.300000	0.314								00:00:54.282000	0.171									00:00:54.301000	0.182	543	35.8411	-43.9546	35.888	-44.0015	-0.000237		00:00:54.308000	-0.034
00:00:54.399000	0.235								00:00:54.402000	0.214								00:00:54.409000	0.319								00:00:54.376000	0.171									00:00:54.395000	0.186	544	35.84	-43.971	35.8741	-44.0051	-0.000192		00:00:54.403000	-0.034
00:00:54.493000	0.235								00:00:54.497000	0.219								00:00:54.504000	0.319								00:00:54.470000	0.171									00:00:54.490000	0.186	545	35.6244	-43.9405	35.671	-43.9871	-0.000379		00:00:54.498000	-0.034
00:00:54.605000	0.235								00:00:54.607000	0.219								00:00:54.598000	0.319								00:00:54.593000	0.171									00:00:54.599000	0.186	546	35.6197	-44.0555	35.6623	-44.0981	-0.0006		00:00:54.608000	-0.029
00:00:54.698000	0.235								00:00:54.701000	0.219								00:00:54.693000	0.319								00:00:54.677000	0.173									00:00:54.709000	0.186	547	35.8236	-44.1515	35.8715	-44.1995	-0.000707		00:00:54.703000	-0.029
00:00:54.792000	0.239								00:00:54.811000	0.219								00:00:54.817000	0.325								00:00:54.787000	0.173									00:00:54.803000	0.191	548	35.6734	-44.1181	35.7185	-44.1631	-0.00092		00:00:54.798000	-0.029
00:00:54.886000	0.239								00:00:54.906000	0.223								00:00:54.897000	0.325								00:00:54.881000	0.173									00:00:54.897000	0.191	549	35.4714	-44.0687	35.5121	-44.1094	0.000516		00:00:54.893000	-0.029
00:00:55.012000	0.239								00:00:55	0.223								00:00:55.007000	0.325								00:00:54.991000	0.173									00:00:55.008000	0.191	550	35.8073	-43.9306	35.8479	-43.9712	-0.000884		00:00:55.004000	-0.026
00:00:55.107000	0.239								00:00:55.094000	0.223								00:00:55.101000	0.325								00:00:55.086000	0.177									00:00:55.096000	0.191	551	35.3567	-44.0368	35.4377	-44.1178	0.00076		00:00:55.099000	-0.026
00:00:55.201000	0.243								00:00:55.204000	0.223								00:00:55.212000	0.324								00:00:55.180000	0.177									00:00:55.206000	0.195	552	35.7501	-43.9315	35.8097	-43.9911	0.011912		00:00:55.193000	-0.026
00:00:55.297000	0.243								00:00:55.299000	0.226								00:00:55.307000	0.324								00:00:55.274000	0.177									00:00:55.301000	0.195	553	35.7336	-43.8125	35.7819	-43.8608	-0.000463		00:00:55.288000	-0.026
00:00:55.406000	0.243								00:00:55.393000	0.226								00:00:55.402000	0.324								00:00:55.384000	0.177									00:00:55.411000	0.195	554	35.3948	-43.8982	35.6177	-44.1211	0.030463		00:00:55.415000	-0.025
00:00:55.500000	0.243								00:00:55.503000	0.226								00:00:55.496000	0.324								00:00:55.478000	0.181									00:00:55.506000	0.195	555	35.142	-43.7922	35.3317	-43.9818	-3.1e-05		00:00:55.510000	-0.025
00:00:55.594000	0.247								00:00:55.614000	0.226								00:00:55.607000	0.324								00:00:55.574000	0.181									00:00:55.601000	0.199	556	35.7705	-43.7643	35.8118	-43.8056	0.000713		00:00:55.604000	-0.025
00:00:55.688000	0.247								00:00:55.708000	0.228								00:00:55.702000	0.324								00:00:55.669000	0.181									00:00:55.696000	0.199	557	35.8503	-43.8816	35.8919	-43.9233	0.000717		00:00:55.699000	-0.025
00:00:55.799000	0.247								00:00:55.808000	0.228								00:00:55.797000	0.324								00:00:55.794000	0.181									00:00:55.806000	0.199	558	35.1482	-43.7026	35.3804	-43.9348	-0.003106		00:00:55.810000	-0.022
00:00:55.909000	0.247								00:00:55.894000	0.228								00:00:55.891000	0.324								00:00:55.889000	0.182									00:00:55.901000	0.199	559	35.6469	-43.7752	35.8406	-43.9689	0.000934		00:00:55.904000	-0.022
00:00:56.003000	0.253								00:00:56.005000	0.228								00:00:56.017000	0.328								00:00:55.984000	0.182									00:00:55.994000	0.206	560	35.5472	-43.7105	35.5926	-43.7559	4.8e-05		00:00:55.998000	-0.022
00:00:56.097000	0.253								00:00:56.099000	0.232								00:00:56.111000	0.328								00:00:56.078000	0.182									00:00:56.092000	0.206	561	35.7216	-43.8011	35.762	-43.8415	0.000134		00:00:56.093000	-0.022
00:00:56.208000	0.253								00:00:56.193000	0.232								00:00:56.206000	0.328								00:00:56.188000	0.182									00:00:56.199000	0.206	562	35.6055	-43.7188	35.6419	-43.7552	0.000147		00:00:56.203000	-0.02
00:00:56.303000	0.253								00:00:56.303000	0.232								00:00:56.301000	0.328								00:00:56.283000	0.183									00:00:56.309000	0.206	563	35.7061	-43.8101	35.801	-43.9051	-0.000518		00:00:56.296000	-0.02
00:00:56.397000	0.26								00:00:56.413000	0.232								00:00:56.411000	0.328								00:00:56.377000	0.183									00:00:56.404000	0.211	564	35.4672	-43.7083	35.638	-43.8792	0.003565		00:00:56.407000	-0.02
00:00:56.491000	0.26								00:00:56.507000	0.233								00:00:56.504000	0.328								00:00:56.471000	0.183									00:00:56.498000	0.211	565	35.8471	-43.7381	35.8903	-43.7814	0.001127		00:00:56.502000	-0.02
00:00:56.601000	0.26								00:00:56.601000	0.233								00:00:56.597000	0.328								00:00:56.581000	0.183									00:00:56.609000	0.211	566	35.6275	-43.5248	35.6712	-43.5684	-0.000197		00:00:56.612000	-0.019
00:00:56.695000	0.26								00:00:56.696000	0.233								00:00:56.692000	0.328								00:00:56.691000	0.183									00:00:56.703000	0.211	567	35.6155	-43.5967	35.6547	-43.6359	0.000146		00:00:56.707000	-0.019
00:00:56.806000	0.265								00:00:56.805000	0.233								00:00:56.817000	0.329								00:00:56.786000	0.183									00:00:56.797000	0.212	568	35.4651	-43.4991	35.5095	-43.5434	0.000851		00:00:56.801000	-0.019
00:00:56.900000	0.265								00:00:56.900000	0.235								00:00:56.912000	0.329								00:00:56.880000	0.183									00:00:56.894000	0.212	569	35.432	-43.6105	35.6375	-43.816	0.004827		00:00:56.896000	-0.019
00:00:57.010000	0.265								00:00:56.994000	0.235								00:00:57.007000	0.329								00:00:56.990000	0.183									00:00:57.002000	0.212	570	35.255	-43.4228	35.542	-43.7098	0.00141		00:00:57.006000	-0.019
00:00:57.104000	0.265								00:00:57.104000	0.235								00:00:57.101000	0.329								00:00:57.085000	0.182									00:00:57.097000	0.212	571	35.5	-43.4697	35.5431	-43.5129	-0.00044		00:00:57.100000	-0.019
00:00:57.199000	0.269								00:00:57.215000	0.235								00:00:57.196000	0.329								00:00:57.180000	0.182									00:00:57.207000	0.215	572	35.6379	-43.5133	35.6757	-43.5511	0.001579		00:00:57.194000	-0.019
00:00:57.293000	0.269								00:00:57.309000	0.234								00:00:57.307000	0.329								00:00:57.278000	0.182									00:00:57.302000	0.215	573	35.4812	-43.535	35.5139	-43.5677	0.001439		00:00:57.305000	-0.019
00:00:57.403000	0.269								00:00:57.403000	0.234								00:00:57.400000	0.329								00:00:57.384000	0.182									00:00:57.412000	0.215	574	35.5057	-43.5423	35.5537	-43.5903	0.002676		00:00:57.416000	-0.017
00:00:57.498000	0.269								00:00:57.497000	0.234								00:00:57.495000	0.329								00:00:57.478000	0.182									00:00:57.507000	0.215	575	35.3999	-43.3327	35.4349	-43.3677	0.000458		00:00:57.510000	-0.017
00:00:57.591000	0.275								00:00:57.607000	0.234								00:00:57.590000	0.329								00:00:57.588000	0.182									00:00:57.602000	0.22	576	35.4027	-43.2219	35.4661	-43.2853	0.001097		00:00:57.605000	-0.017
00:00:57.701000	0.275								00:00:57.701000	0.237								00:00:57.700000	0.329								00:00:57.683000	0.182									00:00:57.696000	0.22	577	35.502	-43.2433	35.5427	-43.284	0.000529		00:00:57.700000	-0.017
00:00:57.814000	0.275								00:00:57.796000	0.237								00:00:57.810000	0.329								00:00:57.793000	0.182									00:00:57.806000	0.22	578	35.3839	-43.2459	35.4205	-43.2824	0.000363		00:00:57.810000	-0.016
00:00:57.906000	0.275								00:00:57.890000	0.237								00:00:57.904000	0.329								00:00:57.887000	0.183									00:00:57.901000	0.22	579	35.3526	-43.1274	35.3884	-43.1633	0.000622		00:00:57.909000	-0.016
00:00:58.001000	0.278								00:00:58.016000	0.237								00:00:57.999000	0.331								00:00:57.982000	0.183									00:00:57.997000	0.223	580	35.3457	-43.1164	35.3819	-43.1526	0.000819		00:00:58.007000	-0.016
00:00:58.095000	0.278								00:00:58.110000	0.239								00:00:58.108000	0.331								00:00:58.077000	0.183									00:00:58.097000	0.223	581	35.3232	-43.1305	35.3683	-43.1755	0.001324		00:00:58.097000	-0.016
00:00:58.205000	0.278								00:00:58.205000	0.239								00:00:58.203000	0.331								00:00:58.187000	0.183									00:00:58.216000	0.223	582	35.3784	-43.1676	35.4157	-43.2049	0.001761		00:00:58.203000	-0.013
00:00:58.300000	0.278								00:00:58.299000	0.239								00:00:58.298000	0.331								00:00:58.281000	0.186									00:00:58.312000	0.223	583	35.2837	-43.0728	35.3235	-43.1127	0.000815		00:00:58.297000	-0.013
00:00:58.394000	0.28								00:00:58.410000	0.239								00:00:58.392000	0.332								00:00:58.375000	0.186									00:00:58.407000	0.225	584	35.3123	-43.1358	35.3532	-43.1767	0.000106		00:00:58.408000	-0.013
00:00:58.489000	0.28								00:00:58.503000	0.239								00:00:58.502000	0.332								00:00:58.470000	0.186									00:00:58.501000	0.225	585	35.3279	-42.9036	35.3649	-42.9406	0.001134		00:00:58.503000	-0.013
00:00:58.586000	0.28								00:00:58.598000	0.239								00:00:58.597000	0.332								00:00:58.595000	0.186									00:00:58.611000	0.225	586	35.0999	-42.7881	35.1359	-42.8241	0.001253		00:00:58.614000	-0.007
00:00:58.709000	0.28								00:00:58.693000	0.239								00:00:58.692000	0.332								00:00:58.690000	0.187									00:00:58.706000	0.225	587	35.1161	-42.88	35.1561	-42.92	0.002507		00:00:58.710000	-0.007
00:00:58.802000	0.284								00:00:58.803000	0.239								00:00:58.801000	0.334								00:00:58.784000	0.187									00:00:58.800000	0.228	588	35.2625	-42.713	35.2986	-42.7491	0.001713		00:00:58.804000	-0.007
00:00:58.896000	0.284								00:00:58.898000	0.242								00:00:58.912000	0.334								00:00:58.879000	0.187									00:00:58.898000	0.228	589	35.1643	-42.68	35.246	-42.7618	0.01615		00:00:58.899000	-0.007
00:00:58.990000	0.284								00:00:59.008000	0.242								00:00:59.011000	0.334								00:00:58.989000	0.187									00:00:59.005000	0.228	590	34.5959	-42.6045	34.7275	-42.7361	-0.000992		00:00:59.010000	-0.003
00:00:59.101000	0.284								00:00:59.102000	0.242								00:00:59.106000	0.334								00:00:59.084000	0.187									00:00:59.098000	0.228	591	34.9731	-42.8248	35.1088	-42.9605	0.026956		00:00:59.104000	-0.003
00:00:59.196000	0.285								00:00:59.214000	0.242								00:00:59.200000	0.339								00:00:59.178000	0.187									00:00:59.199000	0.231	592	35.0215	-42.7073	35.0691	-42.7549	0.002228		00:00:59.199000	-0.003
00:00:59.291000	0.285								00:00:59.308000	0.244								00:00:59.310000	0.339								00:00:59.272000	0.187									00:00:59.303000	0.231	593	35.0192	-42.6224	35.08	-42.6832	-0.000804		00:00:59.293000	-0.003
00:00:59.387000	0.285								00:00:59.402000	0.244								00:00:59.404000	0.339								00:00:59.382000	0.187									00:00:59.413000	0.231	594	35.103	-42.6996	35.139	-42.7355	0.000943		00:00:59.404000	-0.001
00:00:59.511000	0.285								00:00:59.497000	0.244								00:00:59.499000	0.339								00:00:59.492000	0.189									00:00:59.508000	0.231	595	34.647	-42.625	34.7173	-42.6953	0.00268		00:00:59.499000	-0.001
00:00:59.606000	0.287								00:00:59.607000	0.244								00:00:59.594000	0.341								00:00:59.587000	0.189									00:00:59.603000	0.234	596	34.7594	-42.3823	34.7977	-42.4206	0.000929		00:00:59.595000	-0.001
00:00:59.700000	0.287								00:00:59.701000	0.247								00:00:59.703000	0.341								00:00:59.681000	0.189									00:00:59.699000	0.234	597	34.8142	-42.4747	34.8528	-42.5132	-0.000527		00:00:59.705000	-0.001
00:00:59.794000	0.287								00:00:59.796000	0.247								00:00:59.797000	0.341								00:00:59.791000	0.189									00:00:59.808000	0.234	598	34.7974	-42.2862	34.8308	-42.3196	-0.00021		00:00:59.815000	-0.001
00:00:59.904000	0.287								00:00:59.905000	0.247								00:00:59.892000	0.341								00:00:59.885000	0.192									00:00:59.901000	0.234	599	34.6525	-42.2886	34.6921	-42.3282	0.000502		00:00:59.910000	-0.001
00:00:59.998000	0.291								00:01:00.016000	0.247								00:01:00.002000	0.342								00:00:59.980000	0.192									00:00:59.999000	0.237	600	34.7985	-42.1925	34.8409	-42.235	0.00041		00:01:00.004000	-0.001
00:01:00.092000	0.291								00:01:00.110000	0.249								00:01:00.113000	0.342								00:01:00.075000	0.192									00:01:00.100000	0.237	601	34.64	-42.1384	34.6849	-42.1834	0.003816		00:01:00.099000	-0.001
00:01:00.189000	0.291								00:01:00.205000	0.249								00:01:00.206000	0.342								00:01:00.186000	0.192									00:01:00.217000	0.237	602	34.7979	-42.1196	34.8387	-42.1605	0.00033		00:01:00.193000	0
00:01:00.297000	0.291								00:01:00.299000	0.249								00:01:00.301000	0.342								00:01:00.280000	0.196									00:01:00.311000	0.237	603	34.7399	-42.0983	34.7889	-42.1473	6.6e-05		00:01:00.303000	0
00:01:00.407000	0.299								00:01:00.410000	0.249								00:01:00.395000	0.342								00:01:00.375000	0.196									00:01:00.406000	0.242	604	34.4731	-41.957	34.5372	-42.0212	-0.000958		00:01:00.398000	0
00:01:00.502000	0.299								00:01:00.504000	0.25								00:01:00.505000	0.342								00:01:00.485000	0.196									00:01:00.500000	0.242	605	34.6706	-41.9764	34.7186	-42.0244	0.001874		00:01:00.492000	0
00:01:00.597000	0.299								00:01:00.599000	0.25								00:01:00.600000	0.342								00:01:00.596000	0.196									00:01:00.611000	0.242	606	34.4744	-41.7593	34.5206	-41.8056	-0.000575		00:01:00.587000	0.003
00:01:00.707000	0.299								00:01:00.695000	0.25								00:01:00.694000	0.342								00:01:00.690000	0.197									00:01:00.705000	0.242	607	34.4438	-41.5032	34.4802	-41.5396	-0.000875		00:01:00.712000	0.003
00:01:00.802000	0.306								00:01:00.812000	0.25								00:01:00.788000	0.342								00:01:00.785000	0.197									00:01:00.801000	0.249	608	34.5092	-41.8599	34.5523	-41.903	-0.000575		00:01:00.807000	0.003
00:01:00.896000	0.306								00:01:00.900000	0.252								00:01:00.913000	0.342								00:01:00.880000	0.197									00:01:00.901000	0.249	609	34.4011	-41.3552	34.4613	-41.4154	-0.002223		00:01:00.901000	0.003
00:01:00.990000	0.306								00:01:01.009000	0.252								00:01:01.007000	0.342								00:01:00.990000	0.197									00:01:00.989000	0.249	610	34.1147	-41.0482	34.1797	-41.1133	-0.001772		00:01:00.997000	0.006
00:01:01.101000	0.306								00:01:01.104000	0.252								00:01:01.101000	0.342								00:01:01.084000	0.2									00:01:01.101000	0.249	611	34.1302	-40.651	34.2009	-40.7217	-0.00287		00:01:01.107000	0.006
00:01:01.196000	0.308								00:01:01.214000	0.252								00:01:01.196000	0.343								00:01:01.178000	0.2									00:01:01.201000	0.253	612	33.2129	-40.6134	33.294	-40.6946	-0.00292		00:01:01.202000	0.006
00:01:01.305000	0.308								00:01:01.308000	0.253								00:01:01.306000	0.343								00:01:01.272000	0.2									00:01:01.304000	0.253	613	33.7324	-40.3067	33.8068	-40.3811	-0.000688		00:01:01.296000	0.006
00:01:01.399000	0.308								00:01:01.403000	0.253								00:01:01.400000	0.343								00:01:01.397000	0.2									00:01:01.398000	0.253	614	33.1774	-39.8971	33.3161	-40.0358	0.00124		00:01:01.391000	0.01
00:01:01.509000	0.308								00:01:01.498000	0.253								00:01:01.494000	0.343								00:01:01.492000	0.202									00:01:01.508000	0.253	615	32.193	-40.0665	32.3792	-40.2526	-0.003177		00:01:01.501000	0.01
00:01:01.605000	0.308								00:01:01.608000	0.253								00:01:01.589000	0.346								00:01:01.586000	0.202									00:01:01.602000	0.257	616	33.6756	-39.6257	33.8665	-39.8166	-0.012951		00:01:01.596000	0.01
00:01:01.699000	0.308								00:01:01.703000	0.255								00:01:01.715000	0.346								00:01:01.681000	0.202									00:01:01.702000	0.257	617	33.2504	-39.2249	33.4222	-39.3968	-0.013524		00:01:01.706000	0.01
00:01:01.790000	0.308								00:01:01.799000	0.255								00:01:01.810000	0.346								00:01:01.791000	0.202									00:01:01.791000	0.257	618	39.0993	-35.4123	40.3986	-36.7117	-0.028477		00:01:01.801000	0.013
00:01:01.912000	0.308								00:01:01.893000	0.255								00:01:01.904000	0.346								00:01:01.887000	0.201									00:01:01.903000	0.257	619	37.7748	-37.7238	38.0823	-38.0313	-0.020502		00:01:01.912000	0.013
00:01:02.005000	0.311								00:01:02.018000	0.255								00:01:01.998000	0.349								00:01:01.984000	0.201									00:01:02.003000	0.26	620	31.1924	-37.5647	31.3874	-37.7597	-0.008384		00:01:02.006000	0.013
00:01:02.100000	0.311								00:01:02.112000	0.258								00:01:02.108000	0.349								00:01:02.078000	0.201									00:01:02.104000	0.26	621	30.6983	-37.5294	30.7749	-37.606	-0.013545		00:01:02.101000	0.013
00:01:02.194000	0.311								00:01:02.206000	0.258								00:01:02.203000	0.349								00:01:02.188000	0.201									00:01:02.199000	0.26	622	30.019	-36.7382	30.1211	-36.8403	-0.016113		00:01:02.195000	0.015
00:01:02.305000	0.311								00:01:02.301000	0.258								00:01:02.297000	0.349								00:01:02.282000	0.203									00:01:02.310000	0.26	623	29.5848	-35.9838	29.7125	-36.1115	-0.017313		00:01:02.306000	0.015
00:01:02.399000	0.312								00:01:02.395000	0.258								00:01:02.391000	0.349								00:01:02.377000	0.203									00:01:02.405000	0.263	624	29.0037	-34.6036	29.0987	-34.6986	-0.016002		00:01:02.400000	0.015
00:01:02.494000	0.312								00:01:02.505000	0.261								00:01:02.502000	0.349								00:01:02.473000	0.203									00:01:02.505000	0.263	625	28.0827	-33.473	28.1907	-33.581	-0.014693		00:01:02.495000	0.015
00:01:02.590000	0.312								00:01:02.599000	0.261								00:01:02.612000	0.349								00:01:02.597000	0.203									00:01:02.593000	0.263	626	38.7099	-30.0627	38.9099	-30.2628	0.019812		00:01:02.589000	0.019
00:01:02.700000	0.312								00:01:02.694000	0.261								00:01:02.706000	0.349								00:01:02.691000	0.206									00:01:02.705000	0.263	627							00:01:02.714000	0.019
00:01:02.794000	0.316								00:01:02.788000	0.261								00:01:02.800000	0.348								00:01:02.785000	0.206									00:01:02.806000	0.269	628							00:01:02.809000	0.019
00:01:02.904000	0.316								00:01:02.915000	0.265								00:01:02.910000	0.348								00:01:02.880000	0.206									00:01:02.906000	0.269	629							00:01:02.905000	0.019
00:01:03	0.316								00:01:03.009000	0.265								00:01:03.005000	0.348								00:01:02.990000	0.206									00:01:03.002000	0.269	630							00:01:02.998000	0.023
00:01:03.110000	0.316								00:01:03.103000	0.265								00:01:03.099000	0.348								00:01:03.084000	0.209									00:01:03.113000	0.269								00:01:03.110000	0.023
00:01:03.204000	0.32								00:01:03.197000	0.265								00:01:03.193000	0.35								00:01:03.178000	0.209									00:01:03.208000	0.275								00:01:03.204000	0.023
00:01:03.299000	0.32								00:01:03.307000	0.268								00:01:03.303000	0.35								00:01:03.274000	0.209									00:01:03.302000	0.275								00:01:03.298000	0.023
00:01:03.394000	0.32								00:01:03.401000	0.268								00:01:03.397000	0.35								00:01:03.398000	0.209									00:01:03.396000	0.275								00:01:03.397000	0.025
00:01:03.506000	0.32								00:01:03.496000	0.268								00:01:03.507000	0.35								00:01:03.493000	0.21									00:01:03.507000	0.275								00:01:03.507000	0.025
00:01:03.601000	0.325								00:01:03.591000	0.268								00:01:03.602000	0.351								00:01:03.588000	0.21									00:01:03.607000	0.28								00:01:03.602000	0.025
00:01:03.696000	0.325								00:01:03.701000	0.269								00:01:03.712000	0.351								00:01:03.682000	0.21									00:01:03.695000	0.28								00:01:03.696000	0.025
00:01:03.792000	0.325								00:01:03.811000	0.269								00:01:03.806000	0.351								00:01:03.777000	0.21									00:01:03.799000	0.28								00:01:03.790000	0.024
00:01:03.901000	0.325								00:01:03.906000	0.269								00:01:03.904000	0.351								00:01:03.887000	0.211									00:01:03.908000	0.28								00:01:03.915000	0.024
00:01:03.997000	0.329								00:01:04.001000	0.269								00:01:03.995000	0.354								00:01:03.981000	0.211									00:01:04.008000	0.285								00:01:04.011000	0.024
00:01:04.092000	0.329								00:01:04.111000	0.271								00:01:04.106000	0.354								00:01:04.076000	0.211									00:01:04.106000	0.285								00:01:04.107000	0.024
00:01:04.192000	0.329								00:01:04.210000	0.271								00:01:04.200000	0.354								00:01:04.175000	0.211									00:01:04.201000	0.285								00:01:04.201000	0.025
00:01:04.312000	0.329								00:01:04.300000	0.271								00:01:04.294000	0.354								00:01:04.281000	0.211									00:01:04.314000	0.285								00:01:04.312000	0.025
00:01:04.407000	0.337								00:01:04.395000	0.271								00:01:04.404000	0.359								00:01:04.391000	0.211									00:01:04.409000	0.29								00:01:04.406000	0.025
00:01:04.502000	0.337								00:01:04.505000	0.271								00:01:04.514000	0.359								00:01:04.486000	0.211									00:01:04.499000	0.29								00:01:04.500000	0.025
00:01:04.596000	0.337								00:01:04.600000	0.271								00:01:04.609000	0.359								00:01:04.580000	0.211									00:01:04.594000	0.29								00:01:04.595000	0.027
00:01:04.707000	0.337								00:01:04.695000	0.271								00:01:04.703000	0.359								00:01:04.690000	0.21									00:01:04.709000	0.29								00:01:04.705000	0.027
00:01:04.803000	0.346								00:01:04.789000	0.271								00:01:04.798000	0.361								00:01:04.785000	0.21									00:01:04.810000	0.298								00:01:04.800000	0.027
00:01:04.897000	0.346								00:01:04.916000	0.272								00:01:04.908000	0.361								00:01:04.880000	0.21									00:01:04.891000	0.298								00:01:04.894000	0.027
00:01:04.994000	0.346								00:01:05.010000	0.272								00:01:05.003000	0.361								00:01:04.976000	0.21									00:01:05.001000	0.298								00:01:04.989000	0.032
00:01:05.101000	0.346								00:01:05.104000	0.272								00:01:05.099000	0.361								00:01:05.085000	0.211									00:01:05.110000	0.298								00:01:05.115000	0.032
00:01:05.196000	0.348								00:01:05.200000	0.272								00:01:05.193000	0.363								00:01:05.179000	0.211									00:01:05.211000	0.303								00:01:05.209000	0.032
00:01:05.305000	0.348								00:01:05.310000	0.274								00:01:05.303000	0.363								00:01:05.277000	0.211									00:01:05.306000	0.303								00:01:05.303000	0.032
00:01:05.402000	0.348								00:01:05.405000	0.274								00:01:05.413000	0.363								00:01:05.377000	0.211									00:01:05.400000	0.303								00:01:05.398000	0.036
00:01:05.511000	0.348								00:01:05.500000	0.274								00:01:05.507000	0.363								00:01:05.495000	0.213									00:01:05.511000	0.303								00:01:05.508000	0.036
00:01:05.606000	0.351								00:01:05.595000	0.274								00:01:05.605000	0.366								00:01:05.590000	0.213									00:01:05.611000	0.306								00:01:05.602000	0.036
00:01:05.700000	0.351								00:01:05.705000	0.28								00:01:05.712000	0.366								00:01:05.688000	0.213									00:01:05.699000	0.306								00:01:05.696000	0.036
00:01:05.795000	0.351								00:01:05.808000	0.28								00:01:05.807000	0.366								00:01:05.780000	0.213									00:01:05.793000	0.306								00:01:05.790000	0.041
00:01:05.906000	0.351								00:01:05.895000	0.28								00:01:05.902000	0.37								00:01:05.890000	0.214									00:01:05.912000	0.306								00:01:05.916000	0.041
00:01:06	0.353								00:01:05.990000	0.28								00:01:05.997000	0.37								00:01:05.992000	0.214									00:01:05.998000	0.31								00:01:06.010000	0.041
00:01:06.095000	0.353								00:01:06.116000	0.288								00:01:06.091000	0.37								00:01:06.079000	0.214									00:01:06.093000	0.31								00:01:06.104000	0.041
00:01:06.195000	0.353								00:01:06.210000	0.288								00:01:06.202000	0.37								00:01:06.177000	0.214									00:01:06.203000	0.31								00:01:06.199000	0.047
00:01:06.315000	0.353								00:01:06.304000	0.288								00:01:06.295000	0.371								00:01:06.283000	0.214									00:01:06.314000	0.31								00:01:06.309000	0.047
[truncated: 5,750 more rows]
[truncated: 68 more columns]

## Sheet: Figure 3d
12 days post-germination																																					18 days post-germination
[truncated: 29,063 more rows]
[truncated: 41 more columns]

[truncated: 7 more sheets: Figure 4c-d, Supplementary Figure 1c, Supplementary Figure 5a, Supplementary Figure 5b, Supplementary Figure 5c, Supplementary Figure 6, Supplementary Figure 7]
